# Supplementary material for: Alumanyl silanides as multifunctional reagents for olefin cycloaddition, CO hydrosilylation, and reductive CO coupling
Source: Chem Sci. 2026 Jan 15;17(11):5463–73. doi: 10.1039/d5sc09910b (PMC12824870; doi:10.1039/d5sc09910b)
Supplement: SC-017-D5SC09910B-s003 [file SC-017-D5SC09910B-s003.cif]

# Supplementary Information (SI) for Chemical Science.
# This journal is © The Royal Society of Chemistry 2026

####################################################################### 
# 
# This file contains crystal structure data downloaded from the 
# Cambridge Structural Database (CSD) hosted by the Cambridge 
# Crystallographic Data Centre (CCDC).
# 
# Full information about CCDC data access policies and citation 
# guidelines are available at http://www.ccdc.cam.ac.uk/access/V1 
# 
# Audit and citation data items may have been added by the CCDC. 
# Please retain this information to preserve the provenance of 
# this file and to allow appropriate attribution of the data. 
# 
#######################################################################

data_mo_LudMo17_0m_sq
_database_code_depnum_ccdc_archive 'CCDC 2499949'
loop_
_audit_author_name
_audit_author_address
'Sebastian Stigler'
;Technical University Munich
Germany
;
_audit_update_record             
;
2025-11-03 deposited with the CCDC.	2026-01-15 downloaded from the CCDC.
;
_audit_creation_method           
;FinalCif V145 by Daniel Kratzert, Freiburg 2025, 
https://dkratzert.de/finalcif.html
;

loop_
_publ_author_phone
''
''
''
''
''
_shelx_SHELXL_version_number     2019/3
_chemical_name_systematic        2a
_chemical_name_common            ?
_chemical_formula_sum            'C50 H89 Al N3 Na Si3'
_chemical_formula_moiety         ?
_chemical_formula_weight         866.48
_chemical_melting_point          ?
_space_group_crystal_system      monoclinic
_space_group_IT_number           14
_space_group_name_H-M_alt        'P 21/n'
_space_group_name_Hall           '-P 2yn'
_shelx_space_group_comment       
;
The symmetry employed for this shelxl refinement is uniquely defined
by the following loop, which should always be used as a source of
symmetry information in preference to the above space-group names.
They are only intended as comments.
;

loop_
_space_group_symop_operation_xyz
'x, y, z'
'-x+1/2, y+1/2, -z+1/2'
'-x, -y, -z'
'x-1/2, -y-1/2, z-1/2'

_cell_length_a                   12.7332(14)
_cell_length_b                   19.7139(19)
_cell_length_c                   22.965(3)
_cell_angle_alpha                90
_cell_angle_beta                 98.091(4)
_cell_angle_gamma                90
_cell_volume                     5707.3(11)
_cell_formula_units_Z            4
_cell_measurement_temperature    100(2)
_cell_measurement_reflns_used    9706
_cell_measurement_theta_min      2.2105
_cell_measurement_theta_max      25.0455
_exptl_crystal_description       fragment
_exptl_crystal_colour            colourless
_exptl_crystal_recrystallization_method ?
_exptl_crystal_density_meas      ?
_exptl_crystal_density_method    ?
_exptl_crystal_density_diffrn    1.008
_exptl_crystal_F_000             1904
_exptl_crystal_size_max          0.245
_exptl_crystal_size_mid          0.231
_exptl_crystal_size_min          0.181
_exptl_absorpt_coefficient_mu    0.138
_exptl_absorpt_correction_type   multi-scan
_exptl_absorpt_correction_T_min  0.7027
_exptl_absorpt_correction_T_max  0.7453
_exptl_absorpt_process_details   
;SADABS-2016/2 - Bruker AXS area detector scaling and absorption correction: 
Krause, L., Herbst-Irmer, R., Sheldrick G.M. & Stalke D., J. Appl. Cryst. 48 
(2015) 3-10
;
_exptl_absorpt_special_details   ?
_shelx_estimated_absorpt_T_min   ?
_shelx_estimated_absorpt_T_max   ?
_exptl_transmission_factor_min   ?
_exptl_transmission_factor_max   ?
_exptl_special_details           
;Diffractometer Operator: S. Stigler
scanspeed      6s per frame
dx      6mm

2331 frames measured in 11 data sets
phi-scans with delta_phi         = 0.5
omega-scans with delta_omega     = 0.5
;
_diffrn_ambient_temperature      100(2)
_diffrn_radiation_type           MoK\a
_diffrn_radiation_wavelength     0.71073
_diffrn_radiation_source         "'IMS microsource'"
_diffrn_radiation_monochromator  "'Helios optic'"
_diffrn_measurement_ambient_temperature_device_make ?
_diffrn_radiation_probe          x-ray
_diffrn_source                   ?
_diffrn_source_type              ?
_diffrn_source_voltage           50.0
_diffrn_source_current           1.0
_diffrn_detector                 "'CMOS plate'"
_diffrn_detector_type            ?
_diffrn_detector_area_resol_mean 16
_diffrn_measurement_device       "'\k-geometry diffractometer'"
_diffrn_measurement_device_type  "'Bruker Photon CMOS'"
_diffrn_measurement_method       "'phi- and omega-rotation'"
_diffrn_measurement_specimen_support ?
_diffrn_reflns_number            162669
_diffrn_reflns_av_unetI/netI     0.0285
_diffrn_reflns_av_R_equivalents  0.0778
_diffrn_reflns_theta_min         1.954
_diffrn_reflns_theta_max         25.349
_diffrn_reflns_theta_full        25.242
_diffrn_reflns_limit_h_min       -15
_diffrn_reflns_limit_h_max       15
_diffrn_reflns_limit_k_min       -23
_diffrn_reflns_limit_k_max       23
_diffrn_reflns_limit_l_min       -27
_diffrn_reflns_limit_l_max       27
_diffrn_measured_fraction_theta_max 0.999
_diffrn_measured_fraction_theta_full 0.999
_diffrn_reflns_Laue_measured_fraction_max 0.999
_diffrn_reflns_Laue_measured_fraction_full 0.999
_diffrn_reflns_point_group_measured_fraction_max 0.999
_diffrn_reflns_point_group_measured_fraction_full 0.999
_reflns_number_total             10436
_reflns_number_gt                6715
_reflns_threshold_expression     'I > 2\s(I)'
_reflns_Friedel_coverage         0.000
_reflns_Friedel_fraction_max     .
_reflns_Friedel_fraction_full    .
_reflns_special_details          
;
 Reflections were merged by SHELXL according to the crystal
 class for the calculation of statistics and refinement.
 
 Structure factors included contributions from the .fab file.
 
 _reflns_Friedel_fraction is defined as the number of unique
 Friedel pairs measured divided by the number that would be
 possible theoretically, ignoring centric projections and
 systematic absences.
;
_computing_data_collection       
'Bruker BIS V6.2.16/2021-10-23 and APEX4 2022.10-0'
_computing_cell_refinement       'SAINT V8.40B'
_computing_data_reduction        'SAINT V8.40B'
_computing_structure_solution    'SHELXT 2018/2 (Sheldrick, 2018)'
_computing_structure_refinement  'SHELXL-2019/2 (Sheldrick, 2019)'
_computing_molecular_graphics    ?
_computing_publication_material  ?
_refine_special_details          
;A solvent mask was calculated and 100 electrons were 
found in a volume of 442\%A^3^ in 2 voids per unit cell. 
This is consistent with the presence of 
3[CH3C5H5] (toluene) per Asymmetric Unit 
which account for 108 electrons 
per unit cell.
;
_refine_ls_structure_factor_coef Fsqd
_refine_ls_matrix_type           full
_refine_ls_weighting_scheme      calc
_refine_ls_weighting_details     
'w=1/[\s^2^(Fo^2^)+(0.1823P)^2^+9.2131P] where P=(Fo^2^+2Fc^2^)/3'
_atom_sites_solution_primary     direct
_atom_sites_solution_secondary   ?
_atom_sites_solution_hydrogens   mixed
_refine_ls_hydrogen_treatment    mixed
_refine_ls_number_reflns         10436
_refine_ls_number_parameters     681
_refine_ls_number_restraints     1398
_refine_ls_R_factor_all          0.1485
_refine_ls_R_factor_gt           0.0919
_refine_ls_wR_factor_ref         0.3434
_refine_ls_wR_factor_gt          0.2419
_refine_ls_goodness_of_fit_ref   1.056
_refine_ls_restrained_S_all      1.007
_refine_ls_shift/su_max          0.000
_refine_ls_shift/su_mean         0.000
_refine_diff_density_max         0.821
_refine_diff_density_min         -0.413
_refine_diff_density_rms         0.068
_refine_ls_extinction_method     none
_refine_ls_extinction_coef       .

loop_
_atom_type_symbol
_atom_type_description
_atom_type_scat_dispersion_real
_atom_type_scat_dispersion_imag
_atom_type_scat_source
C C 0.0033 0.0016 'International Tables Vol C Tables 4.2.6.8 and 6.1.1.4'
H H 0.0000 0.0000 'International Tables Vol C Tables 4.2.6.8 and 6.1.1.4'
N N 0.0061 0.0033 'International Tables Vol C Tables 4.2.6.8 and 6.1.1.4'
Na Na 0.0362 0.0249 'International Tables Vol C Tables 4.2.6.8 and 6.1.1.4'
Si Si 0.0817 0.0704 'International Tables Vol C Tables 4.2.6.8 and 6.1.1.4'
Al Al 0.0645 0.0514 'International Tables Vol C Tables 4.2.6.8 and 6.1.1.4'

_geom_special_details            
;
 All esds (except the esd in the dihedral angle between two l.s. planes)
 are estimated using the full covariance matrix.  The cell esds are taken
 into account individually in the estimation of esds in distances, angles
 and torsion angles; correlations between esds in cell parameters are only
 used when they are defined by crystal symmetry.  An approximate (isotropic)
 treatment of cell esds is used for estimating esds involving l.s. planes.
;

loop_
_platon_squeeze_void_nr
_platon_squeeze_void_average_x
_platon_squeeze_void_average_y
_platon_squeeze_void_average_z
_platon_squeeze_void_volume
_platon_squeeze_void_count_electrons
_platon_squeeze_void_content
1 0.000 0.500 0.500 221 50 ' '
2 0.039 0.072 0.380 10 0 ' '
3 0.500 1.000 1.000 221 50 ' '
4 0.461 0.572 0.119 11 0 ' '
5 0.539 0.428 0.880 10 0 ' '
6 0.961 0.928 0.620 11 0 ' '

_platon_squeeze_void_probe_radius 1.20
_platon_squeeze_details          ?

loop_
_atom_site_label
_atom_site_type_symbol
_atom_site_fract_x
_atom_site_fract_y
_atom_site_fract_z
_atom_site_U_iso_or_equiv
_atom_site_adp_type
_atom_site_occupancy
_atom_site_site_symmetry_order
_atom_site_calc_flag
_atom_site_refinement_flags_posn
_atom_site_refinement_flags_adp
_atom_site_refinement_flags_occupancy
_atom_site_disorder_assembly
_atom_site_disorder_group
Na1 Na 0.25600(15) 0.75980(10) 0.30947(9) 0.0629(10) Uani 1 1 d . . . . .
Al1 Al 0.46149(10) 0.69910(7) 0.36683(6) 0.0514(10) Uani 1 1 d . U . . .
Si1 Si 0.35520(11) 0.74644(7) 0.44670(6) 0.0586(10) Uani 1 1 d D U . . .
Si3 Si 0.58783(11) 0.77007(7) 0.31922(6) 0.0573(10) Uani 1 1 d . U . . .
N1 N 0.3673(3) 0.66432(19) 0.30664(16) 0.0524(12) Uani 1 1 d . U . . .
N2 N 0.2462(3) 0.61544(19) 0.22864(16) 0.0524(12) Uani 1 1 d . U . . .
N3 N 0.3559(3) 0.54482(18) 0.28017(16) 0.0524(12) Uani 1 1 d . U . . .
C1 C 0.5120(4) 0.6528(3) 0.4431(2) 0.0603(14) Uani 1 1 d . U . . .
H1A H 0.474951 0.609168 0.446495 0.072 Uiso 1 1 calc R U . . .
H1B H 0.589530 0.644826 0.448121 0.072 Uiso 1 1 calc R U . . .
C2 C 0.4820(4) 0.7053(3) 0.4878(2) 0.0645(15) Uani 1 1 d D U . . .
H2A H 0.538999 0.739371 0.497441 0.077 Uiso 1 1 calc R U . . .
H2B H 0.467720 0.683061 0.524521 0.077 Uiso 1 1 calc R U . . .
C3 C 0.3297(3) 0.6139(2) 0.27648(18) 0.0480(12) Uani 1 1 d . U . . .
C4 C 0.2196(4) 0.5497(2) 0.2090(2) 0.0591(14) Uani 1 1 d . U . . .
H4 H 0.163198 0.537565 0.179162 0.071 Uiso 1 1 calc R U . . .
C5 C 0.2871(4) 0.5074(3) 0.2394(2) 0.0603(14) Uani 1 1 d . U . . .
H5 H 0.288538 0.459551 0.234373 0.072 Uiso 1 1 calc R U . . .
C6 C 0.1822(4) 0.6745(2) 0.2170(2) 0.0542(13) Uani 1 1 d . U . . .
C7 C 0.2127(4) 0.7222(3) 0.1769(2) 0.0626(14) Uani 1 1 d . U . . .
C8 C 0.1543(4) 0.7826(3) 0.1696(3) 0.0728(16) Uani 1 1 d . U . . .
H8 H 0.172486 0.815967 0.142830 0.087 Uiso 1 1 calc R U . . .
C9 C 0.0711(4) 0.7945(3) 0.2006(3) 0.0760(16) Uani 1 1 d . U . . .
H9 H 0.033469 0.836173 0.195514 0.091 Uiso 1 1 calc R U . . .
C10 C 0.0417(4) 0.7463(3) 0.2391(3) 0.0705(15) Uani 1 1 d . U . . .
H10 H -0.015926 0.755239 0.260078 0.085 Uiso 1 1 calc R U . . .
C11 C 0.0961(4) 0.6846(2) 0.2473(2) 0.0579(13) Uani 1 1 d . U . . .
C12 C 0.3012(5) 0.7067(3) 0.1417(2) 0.0723(16) Uani 1 1 d . U . . .
H12 H 0.359202 0.684401 0.168844 0.087 Uiso 1 1 calc R U . . .
C13 C 0.2655(6) 0.6566(4) 0.0922(3) 0.097(2) Uani 1 1 d . U . . .
H13A H 0.204781 0.675494 0.066241 0.145 Uiso 1 1 calc R U . . .
H13B H 0.244714 0.613782 0.108969 0.145 Uiso 1 1 calc R U . . .
H13C H 0.323936 0.648388 0.069518 0.145 Uiso 1 1 calc R U . . .
C14 C 0.3490(6) 0.7689(4) 0.1159(3) 0.089(2) Uani 1 1 d . U . . .
H14A H 0.410046 0.755154 0.097079 0.134 Uiso 1 1 calc R U . . .
H14B H 0.371981 0.801416 0.147422 0.134 Uiso 1 1 calc R U . . .
H14C H 0.295555 0.790176 0.086659 0.134 Uiso 1 1 calc R U . . .
C15 C 0.0608(4) 0.6305(3) 0.2877(2) 0.0624(14) Uani 1 1 d . U . . .
H15 H 0.111627 0.591707 0.288700 0.075 Uiso 1 1 calc R U . . .
C16 C -0.0495(4) 0.6039(3) 0.2629(3) 0.0730(16) Uani 1 1 d . U . . .
H16A H -0.101362 0.640761 0.262171 0.109 Uiso 1 1 calc R U . . .
H16B H -0.069200 0.567001 0.287814 0.109 Uiso 1 1 calc R U . . .
H16C H -0.048535 0.587022 0.222853 0.109 Uiso 1 1 calc R U . . .
C17 C 0.0637(5) 0.6564(3) 0.3510(2) 0.0761(17) Uani 1 1 d . U . . .
H17A H 0.135007 0.673203 0.365556 0.114 Uiso 1 1 calc R U . . .
H17B H 0.045660 0.619297 0.376169 0.114 Uiso 1 1 calc R U . . .
H17C H 0.012280 0.693317 0.351588 0.114 Uiso 1 1 calc R U . . .
C18 C 0.4281(4) 0.5127(2) 0.3256(2) 0.0570(13) Uani 1 1 d . U . . .
C19 C 0.3918(4) 0.4940(2) 0.3780(2) 0.0653(14) Uani 1 1 d . U . . .
C20 C 0.4606(5) 0.4562(3) 0.4178(3) 0.0797(17) Uani 1 1 d . U . . .
H20 H 0.438289 0.441175 0.453368 0.096 Uiso 1 1 calc R U . . .
C21 C 0.5605(5) 0.4404(3) 0.4061(3) 0.0895(18) Uani 1 1 d . U . . .
H21 H 0.605825 0.414133 0.433783 0.107 Uiso 1 1 calc R U . . .
C22 C 0.5969(5) 0.4616(3) 0.3556(3) 0.0848(18) Uani 1 1 d . U . . .
H22 H 0.667110 0.450532 0.349367 0.102 Uiso 1 1 calc R U . . .
C23 C 0.5318(4) 0.4991(2) 0.3134(3) 0.0687(15) Uani 1 1 d . U . . .
C24 C 0.2820(5) 0.5117(3) 0.3901(2) 0.0744(16) Uani 1 1 d . U . . .
H24 H 0.258704 0.552521 0.365784 0.089 Uiso 1 1 calc R U . . .
C25 C 0.2022(6) 0.4561(5) 0.3718(3) 0.110(3) Uani 1 1 d . U . . .
H25A H 0.198655 0.447625 0.329542 0.164 Uiso 1 1 calc R U . . .
H25B H 0.132179 0.470073 0.380508 0.164 Uiso 1 1 calc R U . . .
H25C H 0.224056 0.414480 0.393590 0.164 Uiso 1 1 calc R U . . .
C26 C 0.2733(6) 0.5297(4) 0.4536(3) 0.092(2) Uani 1 1 d . U . . .
H26A H 0.323117 0.566291 0.466662 0.138 Uiso 1 1 calc R U . . .
H26B H 0.290282 0.489699 0.478532 0.138 Uiso 1 1 calc R U . . .
H26C H 0.200799 0.544580 0.456592 0.138 Uiso 1 1 calc R U . . .
C27 C 0.5693(4) 0.5222(3) 0.2569(3) 0.0768(16) Uani 1 1 d . U . . .
H27 H 0.530742 0.565030 0.244003 0.092 Uiso 1 1 calc R U . . .
C28 C 0.5420(6) 0.4693(4) 0.2082(4) 0.105(2) Uani 1 1 d . U . . .
H28A H 0.464787 0.464818 0.199184 0.158 Uiso 1 1 calc R U . . .
H28B H 0.572989 0.425513 0.221404 0.158 Uiso 1 1 calc R U . . .
H28C H 0.570817 0.483864 0.172802 0.158 Uiso 1 1 calc R U . . .
C29 C 0.6875(5) 0.5372(3) 0.2643(4) 0.095(2) Uani 1 1 d . U . . .
H29A H 0.705888 0.557073 0.227961 0.143 Uiso 1 1 calc R U . . .
H29B H 0.727331 0.495041 0.273016 0.143 Uiso 1 1 calc R U . . .
H29C H 0.705548 0.569288 0.296827 0.143 Uiso 1 1 calc R U . . .
C42 C 0.6054(5) 0.7246(3) 0.2487(3) 0.0715(16) Uani 1 1 d . U . . .
H42A H 0.540235 0.728707 0.220624 0.107 Uiso 1 1 calc R U . . .
H42B H 0.620412 0.676542 0.257109 0.107 Uiso 1 1 calc R U . . .
H42C H 0.664584 0.744940 0.231909 0.107 Uiso 1 1 calc R U . . .
C43 C 0.5362(4) 0.8588(3) 0.2922(2) 0.0669(15) Uani 1 1 d . U . . .
C44 C 0.5582(5) 0.9140(3) 0.3390(3) 0.0828(18) Uani 1 1 d . U . . .
H44A H 0.634260 0.924233 0.345524 0.124 Uiso 1 1 calc R U . . .
H44B H 0.535963 0.898118 0.375826 0.124 Uiso 1 1 calc R U . . .
H44C H 0.518459 0.955033 0.325709 0.124 Uiso 1 1 calc R U . . .
C45 C 0.4152(4) 0.8541(3) 0.2765(3) 0.0699(15) Uani 1 1 d . U . . .
H45A H 0.388195 0.896010 0.256812 0.105 Uiso 1 1 calc R U . . .
H45B H 0.383135 0.847948 0.312508 0.105 Uiso 1 1 calc R U . . .
H45C H 0.396981 0.815477 0.250174 0.105 Uiso 1 1 calc R U . . .
C46 C 0.5798(5) 0.8820(3) 0.2361(3) 0.0843(19) Uani 1 1 d . U . . .
H46A H 0.558534 0.849518 0.204331 0.126 Uiso 1 1 calc R U . . .
H46B H 0.657360 0.884406 0.243919 0.126 Uiso 1 1 calc R U . . .
H46C H 0.551140 0.926899 0.224422 0.126 Uiso 1 1 calc R U . . .
C47 C 0.7272(4) 0.7747(3) 0.3642(3) 0.0693(15) Uani 1 1 d . U . . .
C48 C 0.7239(5) 0.8022(4) 0.4267(3) 0.0841(19) Uani 1 1 d . U . . .
H48A H 0.696027 0.848588 0.424326 0.126 Uiso 1 1 calc R U . . .
H48B H 0.795739 0.802199 0.448670 0.126 Uiso 1 1 calc R U . . .
H48C H 0.677906 0.773287 0.446968 0.126 Uiso 1 1 calc R U . . .
C49 C 0.8054(5) 0.8172(4) 0.3347(3) 0.0872(19) Uani 1 1 d . U . . .
H49A H 0.803930 0.802333 0.293900 0.131 Uiso 1 1 calc R U . . .
H49B H 0.877113 0.811415 0.356015 0.131 Uiso 1 1 calc R U . . .
H49C H 0.785199 0.865159 0.335354 0.131 Uiso 1 1 calc R U . . .
C50 C 0.7694(5) 0.7010(3) 0.3706(3) 0.0816(18) Uani 1 1 d . U . . .
H50A H 0.781140 0.683842 0.332006 0.122 Uiso 1 1 calc R U . . .
H50B H 0.717255 0.672258 0.386412 0.122 Uiso 1 1 calc R U . . .
H50C H 0.836378 0.700240 0.397460 0.122 Uiso 1 1 calc R U . . .
Si2 Si 0.2767(5) 0.8301(3) 0.5019(3) 0.0629(17) Uani 0.682(6) 1 d D U P A 1
C30 C 0.3922(7) 0.8821(4) 0.5434(3) 0.089(2) Uani 0.682(6) 1 d D U P A 1
C31 C 0.4505(11) 0.8421(7) 0.5958(4) 0.120(5) Uani 0.682(6) 1 d D U P A 1
H31A H 0.475687 0.798921 0.581811 0.180 Uiso 0.682(6) 1 calc R U P A 1
H31B H 0.401863 0.833403 0.624399 0.180 Uiso 0.682(6) 1 calc R U P A 1
H31C H 0.511160 0.868655 0.614470 0.180 Uiso 0.682(6) 1 calc R U P A 1
C32 C 0.3580(11) 0.9495(6) 0.5680(5) 0.111(4) Uani 0.682(6) 1 d D U P A 1
H32A H 0.309255 0.940727 0.596540 0.166 Uiso 0.682(6) 1 calc R U P A 1
H32B H 0.322323 0.977316 0.535769 0.166 Uiso 0.682(6) 1 calc R U P A 1
H32C H 0.420672 0.973613 0.587391 0.166 Uiso 0.682(6) 1 calc R U P A 1
C33 C 0.4761(8) 0.8977(8) 0.5037(6) 0.087(3) Uani 0.682(6) 1 d D U P A 1
H33A H 0.496287 0.855656 0.485345 0.131 Uiso 0.682(6) 1 calc R U P A 1
H33B H 0.538737 0.917568 0.527239 0.131 Uiso 0.682(6) 1 calc R U P A 1
H33C H 0.447057 0.929829 0.473047 0.131 Uiso 0.682(6) 1 calc R U P A 1
C34 C 0.1867(5) 0.8861(3) 0.4467(3) 0.0636(19) Uani 0.682(6) 1 d D U P A 1
C35 C 0.1097(9) 0.9325(5) 0.4749(6) 0.077(3) Uani 0.682(6) 1 d D U P A 1
H35A H 0.070051 0.961017 0.444467 0.115 Uiso 0.682(6) 1 calc R U P A 1
H35B H 0.150235 0.961346 0.504749 0.115 Uiso 0.682(6) 1 calc R U P A 1
H35C H 0.060041 0.904446 0.493361 0.115 Uiso 0.682(6) 1 calc R U P A 1
C36 C 0.2540(7) 0.9337(4) 0.4137(4) 0.076(2) Uani 0.682(6) 1 d D U P A 1
H36A H 0.307572 0.907234 0.396999 0.114 Uiso 0.682(6) 1 calc R U P A 1
H36B H 0.289149 0.967460 0.441180 0.114 Uiso 0.682(6) 1 calc R U P A 1
H36C H 0.207981 0.956873 0.382042 0.114 Uiso 0.682(6) 1 calc R U P A 1
C37 C 0.1191(13) 0.8431(7) 0.4000(5) 0.079(3) Uani 0.682(6) 1 d D U P A 1
H37A H 0.076969 0.872973 0.371659 0.119 Uiso 0.682(6) 1 calc R U P A 1
H37B H 0.071582 0.814014 0.419048 0.119 Uiso 0.682(6) 1 calc R U P A 1
H37C H 0.165500 0.814804 0.379498 0.119 Uiso 0.682(6) 1 calc R U P A 1
C38 C 0.1962(8) 0.7833(4) 0.5544(4) 0.099(3) Uani 0.682(6) 1 d D U P A 1
C39 C 0.1657(13) 0.8298(7) 0.6034(6) 0.128(5) Uani 0.682(6) 1 d D U P A 1
H39A H 0.127378 0.803381 0.629781 0.191 Uiso 0.682(6) 1 calc R U P A 1
H39B H 0.120246 0.866608 0.585695 0.191 Uiso 0.682(6) 1 calc R U P A 1
H39C H 0.230095 0.848967 0.625741 0.191 Uiso 0.682(6) 1 calc R U P A 1
C40 C 0.0930(9) 0.7554(6) 0.5194(6) 0.117(3) Uani 0.682(6) 1 d D U P A 1
H40A H 0.054597 0.728755 0.545644 0.175 Uiso 0.682(6) 1 calc R U P A 1
H40B H 0.110314 0.726489 0.487407 0.175 Uiso 0.682(6) 1 calc R U P A 1
H40C H 0.048529 0.793287 0.503024 0.175 Uiso 0.682(6) 1 calc R U P A 1
C41 C 0.2598(14) 0.7230(6) 0.5840(9) 0.119(5) Uani 0.682(6) 1 d D U P A 1
H41A H 0.328508 0.739098 0.603739 0.178 Uiso 0.682(6) 1 calc R U P A 1
H41B H 0.271149 0.689345 0.554090 0.178 Uiso 0.682(6) 1 calc R U P A 1
H41C H 0.220152 0.702164 0.612970 0.178 Uiso 0.682(6) 1 calc R U P A 1
Si2D Si 0.2791(10) 0.8351(6) 0.4980(6) 0.059(3) Uani 0.318(6) 1 d D U P A 2
C30D C 0.3533(10) 0.9205(6) 0.4884(5) 0.066(3) Uani 0.318(6) 1 d D U P A 2
C31D C 0.3245(17) 0.9481(10) 0.4257(6) 0.079(5) Uani 0.318(6) 1 d D U P A 2
H31D H 0.333132 0.912192 0.397262 0.119 Uiso 0.318(6) 1 calc R U P A 2
H31E H 0.371263 0.986228 0.419698 0.119 Uiso 0.318(6) 1 calc R U P A 2
H31F H 0.250612 0.963666 0.420005 0.119 Uiso 0.318(6) 1 calc R U P A 2
C32D C 0.3315(18) 0.9781(9) 0.5301(7) 0.075(5) Uani 0.318(6) 1 d D U P A 2
H32D H 0.367030 1.019565 0.519687 0.112 Uiso 0.318(6) 1 calc R U P A 2
H32E H 0.358540 0.965376 0.570701 0.112 Uiso 0.318(6) 1 calc R U P A 2
H32F H 0.254873 0.986191 0.526578 0.112 Uiso 0.318(6) 1 calc R U P A 2
C33D C 0.4745(15) 0.911(2) 0.4971(12) 0.091(7) Uani 0.318(6) 1 d D U P A 2
H33D H 0.492787 0.874541 0.470907 0.136 Uiso 0.318(6) 1 calc R U P A 2
H33E H 0.498862 0.897971 0.538018 0.136 Uiso 0.318(6) 1 calc R U P A 2
H33F H 0.508808 0.952972 0.487833 0.136 Uiso 0.318(6) 1 calc R U P A 2
C34D C 0.1309(10) 0.8438(7) 0.4621(6) 0.070(3) Uani 0.318(6) 1 d D U P A 2
C35D C 0.077(2) 0.9109(8) 0.4723(13) 0.075(6) Uani 0.318(6) 1 d D U P A 2
H35D H 0.002818 0.909600 0.453055 0.113 Uiso 0.318(6) 1 calc R U P A 2
H35E H 0.114003 0.948174 0.455861 0.113 Uiso 0.318(6) 1 calc R U P A 2
H35F H 0.077815 0.918136 0.514653 0.113 Uiso 0.318(6) 1 calc R U P A 2
C36D C 0.0595(18) 0.7869(8) 0.4823(10) 0.091(6) Uani 0.318(6) 1 d D U P A 2
H36D H -0.013950 0.793817 0.463845 0.137 Uiso 0.318(6) 1 calc R U P A 2
H36E H 0.062796 0.788383 0.525146 0.137 Uiso 0.318(6) 1 calc R U P A 2
H36F H 0.084571 0.742639 0.470532 0.137 Uiso 0.318(6) 1 calc R U P A 2
C37D C 0.130(3) 0.8339(15) 0.3958(8) 0.075(5) Uani 0.318(6) 1 d D U P A 2
H37D H 0.152785 0.787644 0.388230 0.113 Uiso 0.318(6) 1 calc R U P A 2
H37E H 0.178673 0.866453 0.381461 0.113 Uiso 0.318(6) 1 calc R U P A 2
H37F H 0.058104 0.841332 0.375304 0.113 Uiso 0.318(6) 1 calc R U P A 2
C38D C 0.2872(12) 0.8142(7) 0.5815(5) 0.079(3) Uani 0.318(6) 1 d D U P A 2
C39D C 0.2162(18) 0.8585(13) 0.6163(12) 0.099(7) Uani 0.318(6) 1 d D U P A 2
H39D H 0.245375 0.904544 0.620734 0.148 Uiso 0.318(6) 1 calc R U P A 2
H39E H 0.214436 0.838605 0.655247 0.148 Uiso 0.318(6) 1 calc R U P A 2
H39F H 0.144030 0.860365 0.594858 0.148 Uiso 0.318(6) 1 calc R U P A 2
C40D C 0.4027(14) 0.8240(13) 0.6126(12) 0.101(6) Uani 0.318(6) 1 d D U P A 2
H40D H 0.451200 0.796793 0.592598 0.151 Uiso 0.318(6) 1 calc R U P A 2
H40E H 0.407501 0.809386 0.653715 0.151 Uiso 0.318(6) 1 calc R U P A 2
H40F H 0.422310 0.871991 0.611261 0.151 Uiso 0.318(6) 1 calc R U P A 2
C41D C 0.258(3) 0.7393(9) 0.5913(19) 0.105(7) Uani 0.318(6) 1 d D U P A 2
H41D H 0.260601 0.730696 0.633500 0.158 Uiso 0.318(6) 1 calc R U P A 2
H41E H 0.307696 0.709422 0.575092 0.158 Uiso 0.318(6) 1 calc R U P A 2
H41F H 0.185566 0.730485 0.571434 0.158 Uiso 0.318(6) 1 calc R U P A 2
H1 H 0.276(4) 0.688(3) 0.448(2) 0.062(13) Uiso 1 1 d . . . . .

loop_
_atom_site_aniso_label
_atom_site_aniso_U_11
_atom_site_aniso_U_22
_atom_site_aniso_U_33
_atom_site_aniso_U_23
_atom_site_aniso_U_13
_atom_site_aniso_U_12
Na1 0.0600(14) 0.0581(14) 0.0681(15) -0.0024(8) 0.0005(9) 0.0060(8)
Al1 0.0514(12) 0.0485(11) 0.0526(12) -0.0003(5) 0.0019(6) 0.0001(5)
Si1 0.0613(12) 0.0605(12) 0.0533(12) 0.0010(6) 0.0056(6) 0.0052(6)
Si3 0.0571(12) 0.0558(12) 0.0599(12) -0.0049(6) 0.0114(6) -0.0045(6)
N1 0.053(2) 0.052(2) 0.052(2) 0.0014(14) 0.0039(15) -0.0012(14)
N2 0.050(2) 0.059(2) 0.047(2) -0.0014(15) 0.0011(14) 0.0048(14)
N3 0.051(2) 0.0488(19) 0.056(2) -0.0038(14) 0.0009(15) 0.0023(14)
C1 0.058(3) 0.059(3) 0.061(3) 0.0024(19) -0.001(2) 0.004(2)
C2 0.066(3) 0.069(3) 0.057(3) 0.004(2) 0.002(2) 0.008(2)
C3 0.048(2) 0.050(2) 0.044(2) -0.0001(15) 0.0043(15) 0.0028(16)
C4 0.059(3) 0.061(2) 0.056(3) -0.0118(19) 0.0015(19) 0.0009(18)
C5 0.059(3) 0.056(3) 0.063(3) -0.0117(19) 0.0000(19) 0.0005(18)
C6 0.051(2) 0.057(2) 0.053(2) -0.0005(17) 0.0005(16) 0.0026(17)
C7 0.062(3) 0.065(3) 0.058(3) 0.0051(19) -0.0001(19) -0.0027(19)
C8 0.067(3) 0.067(3) 0.080(3) 0.012(2) -0.005(2) 0.001(2)
C9 0.063(3) 0.063(3) 0.097(4) 0.008(2) -0.006(2) 0.009(2)
C10 0.048(3) 0.070(3) 0.091(4) -0.001(2) 0.001(2) 0.008(2)
C11 0.049(2) 0.060(2) 0.062(3) -0.0042(19) 0.0000(17) 0.0011(17)
C12 0.077(3) 0.082(3) 0.059(3) 0.010(2) 0.013(2) -0.005(2)
C13 0.119(5) 0.106(5) 0.068(4) -0.009(3) 0.024(3) -0.015(4)
C14 0.095(4) 0.106(4) 0.070(4) 0.019(3) 0.022(3) -0.016(3)
C15 0.056(3) 0.066(3) 0.065(3) -0.003(2) 0.009(2) -0.004(2)
C16 0.063(3) 0.079(4) 0.077(3) -0.007(3) 0.006(2) -0.011(2)
C17 0.072(3) 0.091(4) 0.065(3) -0.006(3) 0.010(3) -0.013(3)
C18 0.056(2) 0.042(2) 0.067(3) -0.0034(18) -0.0081(17) 0.0015(17)
C19 0.077(3) 0.050(3) 0.065(3) -0.0003(19) -0.006(2) 0.001(2)
C20 0.098(3) 0.055(3) 0.078(3) 0.006(2) -0.017(3) 0.000(2)
C21 0.088(3) 0.060(3) 0.109(4) 0.007(3) -0.028(3) 0.001(3)
C22 0.064(3) 0.058(3) 0.124(4) -0.001(3) -0.014(3) 0.005(2)
C23 0.058(2) 0.046(2) 0.098(3) -0.010(2) -0.004(2) -0.0004(19)
C24 0.089(3) 0.074(3) 0.061(3) 0.008(2) 0.013(2) 0.011(2)
C25 0.085(4) 0.150(6) 0.093(5) -0.048(5) 0.009(4) -0.010(4)
C26 0.122(5) 0.087(4) 0.070(3) -0.009(3) 0.027(3) -0.032(4)
C27 0.060(3) 0.062(3) 0.109(4) -0.009(3) 0.013(3) 0.004(2)
C28 0.085(4) 0.114(5) 0.121(5) -0.038(4) 0.030(4) -0.016(4)
C29 0.060(3) 0.072(4) 0.154(7) -0.017(4) 0.016(3) -0.001(3)
C42 0.078(4) 0.068(3) 0.072(3) -0.009(3) 0.021(3) -0.004(3)
C43 0.074(3) 0.054(3) 0.074(3) 0.000(2) 0.015(2) -0.008(2)
C44 0.089(4) 0.056(3) 0.102(4) -0.008(3) 0.011(3) -0.006(3)
C45 0.073(3) 0.065(3) 0.071(3) 0.011(2) 0.008(2) 0.004(2)
C46 0.091(4) 0.074(4) 0.092(4) 0.013(3) 0.030(3) -0.008(3)
C47 0.056(3) 0.077(3) 0.075(3) -0.010(2) 0.011(2) -0.003(2)
C48 0.062(3) 0.108(5) 0.080(3) -0.022(3) 0.004(3) -0.013(3)
C49 0.066(3) 0.096(4) 0.104(5) -0.012(3) 0.026(3) -0.020(3)
C50 0.062(3) 0.085(3) 0.099(4) -0.009(3) 0.012(3) 0.004(3)
Si2 0.074(3) 0.065(3) 0.049(2) -0.0011(18) 0.0057(19) 0.014(2)
C30 0.102(5) 0.083(5) 0.073(4) -0.019(3) -0.019(3) 0.026(4)
C31 0.145(10) 0.132(10) 0.065(6) -0.026(5) -0.044(6) 0.051(8)
C32 0.131(9) 0.100(6) 0.091(7) -0.040(6) -0.021(6) 0.030(6)
C33 0.077(5) 0.064(6) 0.111(7) -0.033(5) -0.021(4) -0.002(4)
C34 0.071(4) 0.066(4) 0.054(3) 0.000(3) 0.008(3) 0.016(3)
C35 0.080(7) 0.073(6) 0.079(7) -0.004(5) 0.016(6) 0.021(5)
C36 0.086(6) 0.081(5) 0.063(5) 0.015(4) 0.013(4) 0.015(4)
C37 0.070(7) 0.081(6) 0.084(6) -0.015(5) 0.000(4) 0.023(5)
C38 0.128(6) 0.092(6) 0.089(5) 0.025(4) 0.055(5) 0.034(4)
C39 0.186(13) 0.121(10) 0.090(7) 0.029(6) 0.070(8) 0.066(9)
C40 0.115(7) 0.101(8) 0.150(9) 0.025(6) 0.071(6) 0.013(6)
C41 0.179(10) 0.092(7) 0.100(9) 0.040(7) 0.073(8) 0.049(7)
Si2D 0.075(6) 0.056(4) 0.046(5) 0.003(3) 0.012(4) -0.003(4)
C30D 0.079(6) 0.065(6) 0.054(6) -0.006(5) 0.009(5) 0.009(6)
C31D 0.088(11) 0.084(11) 0.067(7) 0.018(7) 0.015(8) 0.000(10)
C32D 0.102(12) 0.062(8) 0.060(8) -0.015(7) 0.013(9) -0.008(8)
C33D 0.078(8) 0.096(17) 0.097(14) -0.010(13) 0.008(9) 0.006(9)
C34D 0.070(6) 0.071(6) 0.069(6) -0.003(5) 0.004(5) 0.007(5)
C35D 0.074(12) 0.073(8) 0.076(11) -0.007(9) -0.002(10) 0.009(9)
C36D 0.090(11) 0.080(9) 0.110(14) -0.008(9) 0.038(11) 0.002(8)
C37D 0.063(9) 0.093(11) 0.068(7) -0.005(7) 0.003(6) 0.012(9)
C38D 0.115(8) 0.070(6) 0.055(6) 0.015(6) 0.026(5) 0.028(6)
C39D 0.152(16) 0.083(13) 0.071(12) 0.004(10) 0.054(12) 0.025(12)
C40D 0.135(10) 0.078(11) 0.082(13) 0.003(10) -0.009(9) 0.035(9)
C41D 0.166(16) 0.072(8) 0.093(14) 0.020(10) 0.076(13) 0.025(9)

loop_
_geom_bond_atom_site_label_1
_geom_bond_atom_site_label_2
_geom_bond_distance
_geom_bond_site_symmetry_2
_geom_bond_publ_flag
Na1 N1 2.363(4) . ?
Na1 C11 2.750(5) . ?
Na1 C6 2.768(5) . ?
Na1 C45 2.928(6) . ?
Na1 C10 2.981(5) . ?
Na1 Al1 3.007(2) . ?
Na1 C37D 3.09(3) . ?
Na1 C7 3.107(5) . ?
Na1 Si1 3.237(2) . ?
Al1 N1 1.831(4) . ?
Al1 C1 2.000(5) . ?
Al1 Si3 2.4972(19) . ?
Al1 Si1 2.601(2) . ?
Si1 C2 1.930(5) . ?
Si1 Si2 2.383(5) . ?
Si1 Si2D 2.387(10) . ?
Si1 H1 1.54(5) . ?
Si3 C42 1.891(5) . ?
Si3 C47 1.926(6) . ?
Si3 C43 1.939(5) . ?
N1 C3 1.267(6) . ?
N2 C4 1.399(6) . ?
N2 C3 1.418(5) . ?
N2 C6 1.424(6) . ?
N3 C5 1.400(6) . ?
N3 C3 1.401(6) . ?
N3 C18 1.437(6) . ?
C1 C2 1.543(7) . ?
C1 H1A 0.9900 . ?
C1 H1B 0.9900 . ?
C2 H2A 0.9900 . ?
C2 H2B 0.9900 . ?
C4 C5 1.324(7) . ?
C4 H4 0.9500 . ?
C5 H5 0.9500 . ?
C6 C11 1.394(7) . ?
C6 C7 1.409(7) . ?
C7 C8 1.402(8) . ?
C7 C12 1.507(8) . ?
C8 C9 1.378(9) . ?
C8 H8 0.9500 . ?
C9 C10 1.384(8) . ?
C9 H9 0.9500 . ?
C10 C11 1.400(7) . ?
C10 H10 0.9500 . ?
C11 C15 1.522(7) . ?
C12 C14 1.524(8) . ?
C12 C13 1.526(9) . ?
C12 H12 1.0000 . ?
C13 H13A 0.9800 . ?
C13 H13B 0.9800 . ?
C13 H13C 0.9800 . ?
C14 H14A 0.9800 . ?
C14 H14B 0.9800 . ?
C14 H14C 0.9800 . ?
C15 C16 1.532(7) . ?
C15 C17 1.536(7) . ?
C15 H15 1.0000 . ?
C16 H16A 0.9800 . ?
C16 H16B 0.9800 . ?
C16 H16C 0.9800 . ?
C17 H17A 0.9800 . ?
C17 H17B 0.9800 . ?
C17 H17C 0.9800 . ?
C18 C19 1.398(8) . ?
C18 C23 1.413(7) . ?
C19 C20 1.390(7) . ?
C19 C24 1.505(8) . ?
C20 C21 1.372(10) . ?
C20 H20 0.9500 . ?
C21 C22 1.372(10) . ?
C21 H21 0.9500 . ?
C22 C23 1.397(8) . ?
C22 H22 0.9500 . ?
C23 C27 1.514(9) . ?
C24 C25 1.514(10) . ?
C24 C26 1.519(8) . ?
C24 H24 1.0000 . ?
C25 H25A 0.9800 . ?
C25 H25B 0.9800 . ?
C25 H25C 0.9800 . ?
C26 H26A 0.9800 . ?
C26 H26B 0.9800 . ?
C26 H26C 0.9800 . ?
C27 C29 1.520(8) . ?
C27 C28 1.533(9) . ?
C27 H27 1.0000 . ?
C28 H28A 0.9800 . ?
C28 H28B 0.9800 . ?
C28 H28C 0.9800 . ?
C29 H29A 0.9800 . ?
C29 H29B 0.9800 . ?
C29 H29C 0.9800 . ?
C42 H42A 0.9800 . ?
C42 H42B 0.9800 . ?
C42 H42C 0.9800 . ?
C43 C44 1.529(8) . ?
C43 C45 1.535(8) . ?
C43 C46 1.541(8) . ?
C44 H44A 0.9800 . ?
C44 H44B 0.9800 . ?
C44 H44C 0.9800 . ?
C45 H45A 0.9800 . ?
C45 H45B 0.9800 . ?
C45 H45C 0.9800 . ?
C46 H46A 0.9800 . ?
C46 H46B 0.9800 . ?
C46 H46C 0.9800 . ?
C47 C49 1.531(8) . ?
C47 C48 1.540(8) . ?
C47 C50 1.548(8) . ?
C48 H48A 0.9800 . ?
C48 H48B 0.9800 . ?
C48 H48C 0.9800 . ?
C49 H49A 0.9800 . ?
C49 H49B 0.9800 . ?
C49 H49C 0.9800 . ?
C50 H50A 0.9800 . ?
C50 H50B 0.9800 . ?
C50 H50C 0.9800 . ?
Si2 C38 1.926(9) . ?
Si2 C30 1.931(9) . ?
Si2 C34 1.931(8) . ?
C30 C33 1.530(12) . ?
C30 C32 1.531(10) . ?
C30 C31 1.538(10) . ?
C31 H31A 0.9800 . ?
C31 H31B 0.9800 . ?
C31 H31C 0.9800 . ?
C32 H32A 0.9800 . ?
C32 H32B 0.9800 . ?
C32 H32C 0.9800 . ?
C33 H33A 0.9800 . ?
C33 H33B 0.9800 . ?
C33 H33C 0.9800 . ?
C34 C37 1.532(12) . ?
C34 C36 1.539(9) . ?
C34 C35 1.549(10) . ?
C35 H35A 0.9800 . ?
C35 H35B 0.9800 . ?
C35 H35C 0.9800 . ?
C36 H36A 0.9800 . ?
C36 H36B 0.9800 . ?
C36 H36C 0.9800 . ?
C37 H37A 0.9800 . ?
C37 H37B 0.9800 . ?
C37 H37C 0.9800 . ?
C38 C41 1.541(12) . ?
C38 C40 1.542(12) . ?
C38 C39 1.542(11) . ?
C39 H39A 0.9800 . ?
C39 H39B 0.9800 . ?
C39 H39C 0.9800 . ?
C40 H40A 0.9800 . ?
C40 H40B 0.9800 . ?
C40 H40C 0.9800 . ?
C41 H41A 0.9800 . ?
C41 H41B 0.9800 . ?
C41 H41C 0.9800 . ?
Si2D C38D 1.950(13) . ?
Si2D C34D 1.958(12) . ?
Si2D C30D 1.958(13) . ?
C30D C31D 1.535(13) . ?
C30D C32D 1.537(13) . ?
C30D C33D 1.540(14) . ?
C31D H31D 0.9800 . ?
C31D H31E 0.9800 . ?
C31D H31F 0.9800 . ?
C32D H32D 0.9800 . ?
C32D H32E 0.9800 . ?
C32D H32F 0.9800 . ?
C33D H33D 0.9800 . ?
C33D H33E 0.9800 . ?
C33D H33F 0.9800 . ?
C34D C35D 1.527(14) . ?
C34D C37D 1.534(14) . ?
C34D C36D 1.556(13) . ?
C35D H35D 0.9800 . ?
C35D H35E 0.9800 . ?
C35D H35F 0.9800 . ?
C36D H36D 0.9800 . ?
C36D H36E 0.9800 . ?
C36D H36F 0.9800 . ?
C37D H37D 0.9800 . ?
C37D H37E 0.9800 . ?
C37D H37F 0.9800 . ?
C38D C41D 1.548(15) . ?
C38D C40D 1.555(15) . ?
C38D C39D 1.557(14) . ?
C39D H39D 0.9800 . ?
C39D H39E 0.9800 . ?
C39D H39F 0.9800 . ?
C40D H40D 0.9800 . ?
C40D H40E 0.9800 . ?
C40D H40F 0.9800 . ?
C41D H41D 0.9800 . ?
C41D H41E 0.9800 . ?
C41D H41F 0.9800 . ?

loop_
_geom_angle_atom_site_label_1
_geom_angle_atom_site_label_2
_geom_angle_atom_site_label_3
_geom_angle
_geom_angle_site_symmetry_1
_geom_angle_site_symmetry_3
_geom_angle_publ_flag
N1 Na1 C11 87.67(15) . . ?
N1 Na1 C6 68.59(14) . . ?
C11 Na1 C6 29.26(14) . . ?
N1 Na1 C45 93.38(16) . . ?
C11 Na1 C45 134.21(17) . . ?
C6 Na1 C45 111.12(17) . . ?
N1 Na1 C10 114.88(16) . . ?
C11 Na1 C10 27.90(15) . . ?
C6 Na1 C10 48.98(15) . . ?
C45 Na1 C10 122.04(17) . . ?
N1 Na1 Al1 37.50(10) . . ?
C11 Na1 Al1 123.21(12) . . ?
C6 Na1 Al1 105.95(11) . . ?
C45 Na1 Al1 76.98(12) . . ?
C10 Na1 Al1 151.11(13) . . ?
N1 Na1 C37D 139.7(6) . . ?
C11 Na1 C37D 100.1(6) . . ?
C6 Na1 C37D 129.0(6) . . ?
C45 Na1 C37D 107.9(5) . . ?
C10 Na1 C37D 82.6(7) . . ?
Al1 Na1 C37D 113.9(7) . . ?
N1 Na1 C7 78.88(14) . . ?
C11 Na1 C7 49.20(15) . . ?
C6 Na1 C7 26.97(14) . . ?
C45 Na1 C7 86.09(16) . . ?
C10 Na1 C7 54.88(16) . . ?
Al1 Na1 C7 110.95(12) . . ?
C37D Na1 C7 134.9(7) . . ?
N1 Na1 Si1 78.96(11) . . ?
C11 Na1 Si1 128.33(13) . . ?
C6 Na1 Si1 137.85(12) . . ?
C45 Na1 Si1 96.54(13) . . ?
C10 Na1 Si1 136.28(14) . . ?
Al1 Na1 Si1 49.07(5) . . ?
C37D Na1 Si1 65.2(7) . . ?
C7 Na1 Si1 157.80(12) . . ?
N1 Al1 C1 125.9(2) . . ?
N1 Al1 Si3 105.85(13) . . ?
C1 Al1 Si3 119.44(16) . . ?
N1 Al1 Si1 108.44(14) . . ?
C1 Al1 Si1 71.39(16) . . ?
Si3 Al1 Si1 122.61(7) . . ?
N1 Al1 Na1 51.78(13) . . ?
C1 Al1 Na1 135.90(17) . . ?
Si3 Al1 Na1 99.19(7) . . ?
Si1 Al1 Na1 70.07(6) . . ?
C2 Si1 Si2 114.5(2) . . ?
C2 Si1 Si2D 115.8(4) . . ?
C2 Si1 Al1 73.25(16) . . ?
Si2 Si1 Al1 157.20(19) . . ?
Si2D Si1 Al1 153.9(3) . . ?
C2 Si1 Na1 134.05(17) . . ?
Si2 Si1 Na1 109.02(16) . . ?
Si2D Si1 Na1 106.9(3) . . ?
Al1 Si1 Na1 60.86(5) . . ?
C2 Si1 H1 100.3(19) . . ?
Si2 Si1 H1 100.8(18) . . ?
Si2D Si1 H1 103.3(19) . . ?
Al1 Si1 H1 98.6(18) . . ?
Na1 Si1 H1 85.0(18) . . ?
C42 Si3 C47 105.7(3) . . ?
C42 Si3 C43 103.2(3) . . ?
C47 Si3 C43 112.0(2) . . ?
C42 Si3 Al1 105.67(19) . . ?
C47 Si3 Al1 113.14(19) . . ?
C43 Si3 Al1 115.81(17) . . ?
C3 N1 Al1 149.7(3) . . ?
C3 N1 Na1 117.3(3) . . ?
Al1 N1 Na1 90.72(16) . . ?
C4 N2 C3 110.6(4) . . ?
C4 N2 C6 126.2(4) . . ?
C3 N2 C6 120.7(4) . . ?
C5 N3 C3 110.5(4) . . ?
C5 N3 C18 122.0(4) . . ?
C3 N3 C18 126.5(4) . . ?
C2 C1 Al1 101.4(3) . . ?
C2 C1 H1A 111.5 . . ?
Al1 C1 H1A 111.5 . . ?
C2 C1 H1B 111.5 . . ?
Al1 C1 H1B 111.5 . . ?
H1A C1 H1B 109.3 . . ?
C1 C2 Si1 103.0(3) . . ?
C1 C2 H2A 111.2 . . ?
Si1 C2 H2A 111.2 . . ?
C1 C2 H2B 111.2 . . ?
Si1 C2 H2B 111.2 . . ?
H2A C2 H2B 109.1 . . ?
N1 C3 N3 131.4(4) . . ?
N1 C3 N2 126.2(4) . . ?
N3 C3 N2 102.4(3) . . ?
C5 C4 N2 107.7(4) . . ?
C5 C4 H4 126.2 . . ?
N2 C4 H4 126.2 . . ?
C4 C5 N3 108.6(4) . . ?
C4 C5 H5 125.7 . . ?
N3 C5 H5 125.7 . . ?
C11 C6 C7 122.7(4) . . ?
C11 C6 N2 119.5(4) . . ?
C7 C6 N2 117.7(4) . . ?
C11 C6 Na1 74.7(3) . . ?
C7 C6 Na1 90.1(3) . . ?
N2 C6 Na1 103.2(3) . . ?
C8 C7 C6 117.0(5) . . ?
C8 C7 C12 122.1(5) . . ?
C6 C7 C12 120.8(5) . . ?
C8 C7 Na1 86.1(3) . . ?
C6 C7 Na1 63.0(3) . . ?
C12 C7 Na1 122.1(3) . . ?
C9 C8 C7 121.1(5) . . ?
C9 C8 H8 119.5 . . ?
C7 C8 H8 119.5 . . ?
C8 C9 C10 120.7(5) . . ?
C8 C9 H9 119.7 . . ?
C10 C9 H9 119.7 . . ?
C9 C10 C11 120.7(5) . . ?
C9 C10 Na1 88.6(3) . . ?
C11 C10 Na1 66.8(3) . . ?
C9 C10 H10 119.6 . . ?
C11 C10 H10 119.6 . . ?
Na1 C10 H10 114.9 . . ?
C6 C11 C10 117.7(5) . . ?
C6 C11 C15 121.7(4) . . ?
C10 C11 C15 120.6(5) . . ?
C6 C11 Na1 76.1(3) . . ?
C10 C11 Na1 85.3(3) . . ?
C15 C11 Na1 108.8(3) . . ?
C7 C12 C14 114.5(5) . . ?
C7 C12 C13 111.3(5) . . ?
C14 C12 C13 109.0(5) . . ?
C7 C12 H12 107.2 . . ?
C14 C12 H12 107.2 . . ?
C13 C12 H12 107.2 . . ?
C12 C13 H13A 109.5 . . ?
C12 C13 H13B 109.5 . . ?
H13A C13 H13B 109.5 . . ?
C12 C13 H13C 109.5 . . ?
H13A C13 H13C 109.5 . . ?
H13B C13 H13C 109.5 . . ?
C12 C14 H14A 109.5 . . ?
C12 C14 H14B 109.5 . . ?
H14A C14 H14B 109.5 . . ?
C12 C14 H14C 109.5 . . ?
H14A C14 H14C 109.5 . . ?
H14B C14 H14C 109.5 . . ?
C11 C15 C16 110.3(4) . . ?
C11 C15 C17 111.9(4) . . ?
C16 C15 C17 111.4(4) . . ?
C11 C15 H15 107.7 . . ?
C16 C15 H15 107.7 . . ?
C17 C15 H15 107.7 . . ?
C15 C16 H16A 109.5 . . ?
C15 C16 H16B 109.5 . . ?
H16A C16 H16B 109.5 . . ?
C15 C16 H16C 109.5 . . ?
H16A C16 H16C 109.5 . . ?
H16B C16 H16C 109.5 . . ?
C15 C17 H17A 109.5 . . ?
C15 C17 H17B 109.5 . . ?
H17A C17 H17B 109.5 . . ?
C15 C17 H17C 109.5 . . ?
H17A C17 H17C 109.5 . . ?
H17B C17 H17C 109.5 . . ?
C19 C18 C23 123.6(5) . . ?
C19 C18 N3 119.1(4) . . ?
C23 C18 N3 117.3(5) . . ?
C20 C19 C18 116.9(5) . . ?
C20 C19 C24 121.3(5) . . ?
C18 C19 C24 121.8(4) . . ?
C21 C20 C19 120.6(6) . . ?
C21 C20 H20 119.7 . . ?
C19 C20 H20 119.7 . . ?
C20 C21 C22 121.9(6) . . ?
C20 C21 H21 119.0 . . ?
C22 C21 H21 119.0 . . ?
C21 C22 C23 120.6(6) . . ?
C21 C22 H22 119.7 . . ?
C23 C22 H22 119.7 . . ?
C22 C23 C18 116.2(6) . . ?
C22 C23 C27 121.8(5) . . ?
C18 C23 C27 122.0(5) . . ?
C19 C24 C25 112.7(5) . . ?
C19 C24 C26 115.2(5) . . ?
C25 C24 C26 107.3(5) . . ?
C19 C24 H24 107.1 . . ?
C25 C24 H24 107.1 . . ?
C26 C24 H24 107.1 . . ?
C24 C25 H25A 109.5 . . ?
C24 C25 H25B 109.5 . . ?
H25A C25 H25B 109.5 . . ?
C24 C25 H25C 109.5 . . ?
H25A C25 H25C 109.5 . . ?
H25B C25 H25C 109.5 . . ?
C24 C26 H26A 109.5 . . ?
C24 C26 H26B 109.5 . . ?
H26A C26 H26B 109.5 . . ?
C24 C26 H26C 109.5 . . ?
H26A C26 H26C 109.5 . . ?
H26B C26 H26C 109.5 . . ?
C23 C27 C29 112.9(6) . . ?
C23 C27 C28 110.7(5) . . ?
C29 C27 C28 109.5(5) . . ?
C23 C27 H27 107.8 . . ?
C29 C27 H27 107.8 . . ?
C28 C27 H27 107.8 . . ?
C27 C28 H28A 109.5 . . ?
C27 C28 H28B 109.5 . . ?
H28A C28 H28B 109.5 . . ?
C27 C28 H28C 109.5 . . ?
H28A C28 H28C 109.5 . . ?
H28B C28 H28C 109.5 . . ?
C27 C29 H29A 109.5 . . ?
C27 C29 H29B 109.5 . . ?
H29A C29 H29B 109.5 . . ?
C27 C29 H29C 109.5 . . ?
H29A C29 H29C 109.5 . . ?
H29B C29 H29C 109.5 . . ?
Si3 C42 H42A 109.5 . . ?
Si3 C42 H42B 109.5 . . ?
H42A C42 H42B 109.5 . . ?
Si3 C42 H42C 109.5 . . ?
H42A C42 H42C 109.5 . . ?
H42B C42 H42C 109.5 . . ?
C44 C43 C45 106.6(5) . . ?
C44 C43 C46 108.9(5) . . ?
C45 C43 C46 106.8(5) . . ?
C44 C43 Si3 113.4(4) . . ?
C45 C43 Si3 107.8(3) . . ?
C46 C43 Si3 113.0(4) . . ?
C43 C44 H44A 109.5 . . ?
C43 C44 H44B 109.5 . . ?
H44A C44 H44B 109.5 . . ?
C43 C44 H44C 109.5 . . ?
H44A C44 H44C 109.5 . . ?
H44B C44 H44C 109.5 . . ?
C43 C45 Na1 133.3(3) . . ?
C43 C45 H45A 109.5 . . ?
Na1 C45 H45A 116.3 . . ?
C43 C45 H45B 109.5 . . ?
Na1 C45 H45B 46.9 . . ?
H45A C45 H45B 109.5 . . ?
C43 C45 H45C 109.5 . . ?
Na1 C45 H45C 63.5 . . ?
H45A C45 H45C 109.5 . . ?
H45B C45 H45C 109.5 . . ?
C43 C46 H46A 109.5 . . ?
C43 C46 H46B 109.5 . . ?
H46A C46 H46B 109.5 . . ?
C43 C46 H46C 109.5 . . ?
H46A C46 H46C 109.5 . . ?
H46B C46 H46C 109.5 . . ?
C49 C47 C48 108.9(5) . . ?
C49 C47 C50 108.5(5) . . ?
C48 C47 C50 107.3(5) . . ?
C49 C47 Si3 113.3(4) . . ?
C48 C47 Si3 111.9(4) . . ?
C50 C47 Si3 106.7(4) . . ?
C47 C48 H48A 109.5 . . ?
C47 C48 H48B 109.5 . . ?
H48A C48 H48B 109.5 . . ?
C47 C48 H48C 109.5 . . ?
H48A C48 H48C 109.5 . . ?
H48B C48 H48C 109.5 . . ?
C47 C49 H49A 109.5 . . ?
C47 C49 H49B 109.5 . . ?
H49A C49 H49B 109.5 . . ?
C47 C49 H49C 109.5 . . ?
H49A C49 H49C 109.5 . . ?
H49B C49 H49C 109.5 . . ?
C47 C50 H50A 109.5 . . ?
C47 C50 H50B 109.5 . . ?
H50A C50 H50B 109.5 . . ?
C47 C50 H50C 109.5 . . ?
H50A C50 H50C 109.5 . . ?
H50B C50 H50C 109.5 . . ?
C38 Si2 C30 112.4(5) . . ?
C38 Si2 C34 111.5(4) . . ?
C30 Si2 C34 111.2(4) . . ?
C38 Si2 Si1 107.5(4) . . ?
C30 Si2 Si1 106.4(3) . . ?
C34 Si2 Si1 107.5(3) . . ?
C33 C30 C32 107.7(8) . . ?
C33 C30 C31 105.6(8) . . ?
C32 C30 C31 106.7(7) . . ?
C33 C30 Si2 111.1(7) . . ?
C32 C30 Si2 114.0(7) . . ?
C31 C30 Si2 111.4(8) . . ?
C30 C31 H31A 109.5 . . ?
C30 C31 H31B 109.5 . . ?
H31A C31 H31B 109.5 . . ?
C30 C31 H31C 109.5 . . ?
H31A C31 H31C 109.5 . . ?
H31B C31 H31C 109.5 . . ?
C30 C32 H32A 109.5 . . ?
C30 C32 H32B 109.5 . . ?
H32A C32 H32B 109.5 . . ?
C30 C32 H32C 109.5 . . ?
H32A C32 H32C 109.5 . . ?
H32B C32 H32C 109.5 . . ?
C30 C33 H33A 109.5 . . ?
C30 C33 H33B 109.5 . . ?
H33A C33 H33B 109.5 . . ?
C30 C33 H33C 109.5 . . ?
H33A C33 H33C 109.5 . . ?
H33B C33 H33C 109.5 . . ?
C37 C34 C36 106.9(7) . . ?
C37 C34 C35 107.0(7) . . ?
C36 C34 C35 105.9(6) . . ?
C37 C34 Si2 111.5(8) . . ?
C36 C34 Si2 110.6(6) . . ?
C35 C34 Si2 114.5(7) . . ?
C34 C35 H35A 109.5 . . ?
C34 C35 H35B 109.5 . . ?
H35A C35 H35B 109.5 . . ?
C34 C35 H35C 109.5 . . ?
H35A C35 H35C 109.5 . . ?
H35B C35 H35C 109.5 . . ?
C34 C36 H36A 109.5 . . ?
C34 C36 H36B 109.5 . . ?
H36A C36 H36B 109.5 . . ?
C34 C36 H36C 109.5 . . ?
H36A C36 H36C 109.5 . . ?
H36B C36 H36C 109.5 . . ?
C34 C37 H37A 109.5 . . ?
C34 C37 H37B 109.5 . . ?
H37A C37 H37B 109.5 . . ?
C34 C37 H37C 109.5 . . ?
H37A C37 H37C 109.5 . . ?
H37B C37 H37C 109.5 . . ?
C41 C38 C40 108.1(9) . . ?
C41 C38 C39 108.0(8) . . ?
C40 C38 C39 107.9(8) . . ?
C41 C38 Si2 110.7(9) . . ?
C40 C38 Si2 109.5(7) . . ?
C39 C38 Si2 112.5(8) . . ?
C38 C39 H39A 109.5 . . ?
C38 C39 H39B 109.5 . . ?
H39A C39 H39B 109.5 . . ?
C38 C39 H39C 109.5 . . ?
H39A C39 H39C 109.5 . . ?
H39B C39 H39C 109.5 . . ?
C38 C40 H40A 109.5 . . ?
C38 C40 H40B 109.5 . . ?
H40A C40 H40B 109.5 . . ?
C38 C40 H40C 109.5 . . ?
H40A C40 H40C 109.5 . . ?
H40B C40 H40C 109.5 . . ?
C38 C41 H41A 109.5 . . ?
C38 C41 H41B 109.5 . . ?
H41A C41 H41B 109.5 . . ?
C38 C41 H41C 109.5 . . ?
H41A C41 H41C 109.5 . . ?
H41B C41 H41C 109.5 . . ?
C38D Si2D C34D 110.3(7) . . ?
C38D Si2D C30D 109.4(7) . . ?
C34D Si2D C30D 109.2(7) . . ?
C38D Si2D Si1 111.2(7) . . ?
C34D Si2D Si1 106.9(7) . . ?
C30D Si2D Si1 109.8(7) . . ?
C31D C30D C32D 106.4(10) . . ?
C31D C30D C33D 105.6(11) . . ?
C32D C30D C33D 106.2(12) . . ?
C31D C30D Si2D 110.8(11) . . ?
C32D C30D Si2D 115.7(11) . . ?
C33D C30D Si2D 111.5(17) . . ?
C30D C31D H31D 109.5 . . ?
C30D C31D H31E 109.5 . . ?
H31D C31D H31E 109.5 . . ?
C30D C31D H31F 109.5 . . ?
H31D C31D H31F 109.5 . . ?
H31E C31D H31F 109.5 . . ?
C30D C32D H32D 109.5 . . ?
C30D C32D H32E 109.5 . . ?
H32D C32D H32E 109.5 . . ?
C30D C32D H32F 109.5 . . ?
H32D C32D H32F 109.5 . . ?
H32E C32D H32F 109.5 . . ?
C30D C33D H33D 109.5 . . ?
C30D C33D H33E 109.5 . . ?
H33D C33D H33E 109.5 . . ?
C30D C33D H33F 109.5 . . ?
H33D C33D H33F 109.5 . . ?
H33E C33D H33F 109.5 . . ?
C35D C34D C37D 108.9(12) . . ?
C35D C34D C36D 106.4(11) . . ?
C37D C34D C36D 106.3(11) . . ?
C35D C34D Si2D 116.3(13) . . ?
C37D C34D Si2D 106.2(17) . . ?
C36D C34D Si2D 112.4(12) . . ?
C34D C35D H35D 109.5 . . ?
C34D C35D H35E 109.5 . . ?
H35D C35D H35E 109.5 . . ?
C34D C35D H35F 109.5 . . ?
H35D C35D H35F 109.5 . . ?
H35E C35D H35F 109.5 . . ?
C34D C36D H36D 109.5 . . ?
C34D C36D H36E 109.5 . . ?
H36D C36D H36E 109.5 . . ?
C34D C36D H36F 109.5 . . ?
H36D C36D H36F 109.5 . . ?
H36E C36D H36F 109.5 . . ?
C34D C37D Na1 140(2) . . ?
C34D C37D H37D 109.5 . . ?
Na1 C37D H37D 41.6 . . ?
C34D C37D H37E 109.5 . . ?
Na1 C37D H37E 71.6 . . ?
H37D C37D H37E 109.5 . . ?
C34D C37D H37F 109.5 . . ?
Na1 C37D H37F 107.3 . . ?
H37D C37D H37F 109.5 . . ?
H37E C37D H37F 109.5 . . ?
C41D C38D C40D 106.6(12) . . ?
C41D C38D C39D 106.8(12) . . ?
C40D C38D C39D 105.9(11) . . ?
C41D C38D Si2D 111.4(19) . . ?
C40D C38D Si2D 110.0(13) . . ?
C39D C38D Si2D 115.7(13) . . ?
C38D C39D H39D 109.5 . . ?
C38D C39D H39E 109.5 . . ?
H39D C39D H39E 109.5 . . ?
C38D C39D H39F 109.5 . . ?
H39D C39D H39F 109.5 . . ?
H39E C39D H39F 109.5 . . ?
C38D C40D H40D 109.5 . . ?
C38D C40D H40E 109.5 . . ?
H40D C40D H40E 109.5 . . ?
C38D C40D H40F 109.5 . . ?
H40D C40D H40F 109.5 . . ?
H40E C40D H40F 109.5 . . ?
C38D C41D H41D 109.5 . . ?
C38D C41D H41E 109.5 . . ?
H41D C41D H41E 109.5 . . ?
C38D C41D H41F 109.5 . . ?
H41D C41D H41F 109.5 . . ?
H41E C41D H41F 109.5 . . ?

loop_
_geom_torsion_atom_site_label_1
_geom_torsion_atom_site_label_2
_geom_torsion_atom_site_label_3
_geom_torsion_atom_site_label_4
_geom_torsion
_geom_torsion_site_symmetry_1
_geom_torsion_site_symmetry_2
_geom_torsion_site_symmetry_3
_geom_torsion_site_symmetry_4
_geom_torsion_publ_flag
C1 Al1 N1 C3 -34.7(8) . . . . ?
Si3 Al1 N1 C3 112.1(7) . . . . ?
Si1 Al1 N1 C3 -114.7(7) . . . . ?
Na1 Al1 N1 C3 -158.7(7) . . . . ?
C1 Al1 N1 Na1 123.9(2) . . . . ?
Si3 Al1 N1 Na1 -89.29(12) . . . . ?
Si1 Al1 N1 Na1 43.95(14) . . . . ?
Al1 C1 C2 Si1 32.2(4) . . . . ?
Al1 N1 C3 N3 0.1(10) . . . . ?
Na1 N1 C3 N3 -155.7(4) . . . . ?
Al1 N1 C3 N2 179.9(4) . . . . ?
Na1 N1 C3 N2 24.1(6) . . . . ?
C5 N3 C3 N1 176.1(5) . . . . ?
C18 N3 C3 N1 7.5(8) . . . . ?
C5 N3 C3 N2 -3.7(5) . . . . ?
C18 N3 C3 N2 -172.4(4) . . . . ?
C4 N2 C3 N1 -175.0(4) . . . . ?
C6 N2 C3 N1 -12.1(7) . . . . ?
C4 N2 C3 N3 4.8(5) . . . . ?
C6 N2 C3 N3 167.7(4) . . . . ?
C3 N2 C4 C5 -4.3(6) . . . . ?
C6 N2 C4 C5 -166.0(4) . . . . ?
N2 C4 C5 N3 1.8(6) . . . . ?
C3 N3 C5 C4 1.3(6) . . . . ?
C18 N3 C5 C4 170.6(4) . . . . ?
C4 N2 C6 C11 76.1(6) . . . . ?
C3 N2 C6 C11 -84.0(5) . . . . ?
C4 N2 C6 C7 -107.0(5) . . . . ?
C3 N2 C6 C7 92.9(5) . . . . ?
C4 N2 C6 Na1 155.8(4) . . . . ?
C3 N2 C6 Na1 -4.3(5) . . . . ?
C11 C6 C7 C8 2.0(7) . . . . ?
N2 C6 C7 C8 -174.8(4) . . . . ?
Na1 C6 C7 C8 -69.7(4) . . . . ?
C11 C6 C7 C12 -175.3(5) . . . . ?
N2 C6 C7 C12 7.9(7) . . . . ?
Na1 C6 C7 C12 113.0(4) . . . . ?
C11 C6 C7 Na1 71.7(4) . . . . ?
N2 C6 C7 Na1 -105.0(4) . . . . ?
C6 C7 C8 C9 0.1(8) . . . . ?
C12 C7 C8 C9 177.4(5) . . . . ?
Na1 C7 C8 C9 -56.7(5) . . . . ?
C7 C8 C9 C10 -1.2(9) . . . . ?
C8 C9 C10 C11 0.1(9) . . . . ?
C8 C9 C10 Na1 61.9(6) . . . . ?
C7 C6 C11 C10 -3.0(7) . . . . ?
N2 C6 C11 C10 173.7(4) . . . . ?
Na1 C6 C11 C10 76.9(4) . . . . ?
C7 C6 C11 C15 176.4(4) . . . . ?
N2 C6 C11 C15 -6.9(7) . . . . ?
Na1 C6 C11 C15 -103.7(4) . . . . ?
C7 C6 C11 Na1 -79.9(4) . . . . ?
N2 C6 C11 Na1 96.8(4) . . . . ?
C9 C10 C11 C6 1.9(8) . . . . ?
Na1 C10 C11 C6 -71.5(4) . . . . ?
C9 C10 C11 C15 -177.5(5) . . . . ?
Na1 C10 C11 C15 109.1(4) . . . . ?
C9 C10 C11 Na1 73.5(5) . . . . ?
C8 C7 C12 C14 21.6(8) . . . . ?
C6 C7 C12 C14 -161.2(5) . . . . ?
Na1 C7 C12 C14 -85.7(5) . . . . ?
C8 C7 C12 C13 -102.5(6) . . . . ?
C6 C7 C12 C13 74.7(7) . . . . ?
Na1 C7 C12 C13 150.1(4) . . . . ?
C6 C11 C15 C16 -114.2(5) . . . . ?
C10 C11 C15 C16 65.1(6) . . . . ?
Na1 C11 C15 C16 160.9(3) . . . . ?
C6 C11 C15 C17 121.2(5) . . . . ?
C10 C11 C15 C17 -59.5(6) . . . . ?
Na1 C11 C15 C17 36.3(5) . . . . ?
C5 N3 C18 C19 -84.4(6) . . . . ?
C3 N3 C18 C19 83.0(6) . . . . ?
C5 N3 C18 C23 92.9(5) . . . . ?
C3 N3 C18 C23 -99.6(5) . . . . ?
C23 C18 C19 C20 -4.4(7) . . . . ?
N3 C18 C19 C20 172.8(4) . . . . ?
C23 C18 C19 C24 177.7(5) . . . . ?
N3 C18 C19 C24 -5.1(7) . . . . ?
C18 C19 C20 C21 2.1(8) . . . . ?
C24 C19 C20 C21 180.0(5) . . . . ?
C19 C20 C21 C22 0.7(9) . . . . ?
C20 C21 C22 C23 -1.3(9) . . . . ?
C21 C22 C23 C18 -0.8(8) . . . . ?
C21 C22 C23 C27 -179.1(5) . . . . ?
C19 C18 C23 C22 3.7(7) . . . . ?
N3 C18 C23 C22 -173.5(4) . . . . ?
C19 C18 C23 C27 -177.9(5) . . . . ?
N3 C18 C23 C27 4.8(7) . . . . ?
C20 C19 C24 C25 -84.9(7) . . . . ?
C18 C19 C24 C25 92.9(7) . . . . ?
C20 C19 C24 C26 38.7(8) . . . . ?
C18 C19 C24 C26 -143.5(5) . . . . ?
C22 C23 C27 C29 -32.4(7) . . . . ?
C18 C23 C27 C29 149.4(5) . . . . ?
C22 C23 C27 C28 90.8(7) . . . . ?
C18 C23 C27 C28 -87.4(6) . . . . ?
C44 C43 C45 Na1 -101.5(5) . . . . ?
C46 C43 C45 Na1 142.1(4) . . . . ?
Si3 C43 C45 Na1 20.5(6) . . . . ?
C35D C34D C37D Na1 154.5(19) . . . . ?
C36D C34D C37D Na1 -91(2) . . . . ?
Si2D C34D C37D Na1 29(2) . . . . ?
_shelx_res_file                  
;
TITL mo_LudMo17_0m_a.res in P2(1)/n
    mo_LudMo17_0m_sq.res
    created by SHELXL-2019/3 at 13:32:32 on 15-Oct-2025
CELL 0.71073 12.7332 19.7139 22.9650 90.000 98.091 90.000
ZERR 4.00 0.0014 0.0019 0.0026 0.000 0.004 0.000
LATT 1
SYMM -x+1/2, y+1/2, -z+1/2
SFAC C H N Na Si Al
UNIT 200 356 12 4 12 4
LIST 4
OMIT -2 3 3
OMIT -2 0 2
OMIT 2 2 2
OMIT 0 0 4
OMIT 1 3 0
OMIT 2 0 0
TEMP -173.150
ACTA
L.S. 50 0   28
FMAP 2
PLAN 50 0 0.00
HTAB
REM Refinement Start
SIMU 0.02
RIGU 0.002
SADI 0.02 SI1 SI2 SI1 SI2D
SADI 0.02 SI2 C30 SI2 C34 SI2 C38 SI2D C30D SI2D C34D SI2D C38D
SADI 0.02 C30 C31 C30 C32 C30 C33 C30D C31D C30D C32D C30D C33D
SADI 0.02 C31 C32 C32 C33 C33 C31 C31D C32D C32D C33D C33D C31D
SADI 0.02 C34 C35 C34 C36 C34 C37 C34D C35D C34D C36D C34D C37D
SADI 0.02 C35 C36 C36 C37 C37 C35 C35D C36D C36D C37D C37D C35D
SADI 0.02 C38 C39 C38 C40 C38 C41 C38D C39D C38D C40D C38D C41D
SADI 0.02 C39 C40 C40 C41 C41 C39 C39D C40D C40D C41D C41D C39D
SADI 0.02 C30 C34 C34 C38 C38 C30 C30D C34D C34D C38D C38D C30D
SADI 0.02 C2 SI2 C2 SI2D
SIMU 0.04 SI2 > C41D
RIGU 0.04 SI2 > C41D
REM Refinement End
BOND $H
CONF
ABIN
WGHT    0.182300    9.213100
SWAT    0.278908    0.0837
FVAR       0.55722   0.31767   0.49801
NA1   4    0.255996    0.759803    0.309467    11.00000    0.05996    0.05813 =
         0.06808   -0.00244    0.00055    0.00596
AL1   6    0.461485    0.699098    0.366829    11.00000    0.05145    0.04848 =
         0.05261   -0.00032    0.00194    0.00005
SI1   5    0.355203    0.746437    0.446705    11.00000    0.06130    0.06051 =
         0.05331    0.00096    0.00555    0.00525
SI3   5    0.587826    0.770069    0.319223    11.00000    0.05713    0.05575 =
         0.05988   -0.00486    0.01143   -0.00446
N1    3    0.367307    0.664321    0.306636    11.00000    0.05257    0.05183 =
         0.05173    0.00141    0.00391   -0.00118
N2    3    0.246163    0.615444    0.228639    11.00000    0.04976    0.05859 =
         0.04722   -0.00141    0.00112    0.00477
N3    3    0.355867    0.544818    0.280175    11.00000    0.05081    0.04881 =
         0.05562   -0.00379    0.00085    0.00232
C1    1    0.512029    0.652835    0.443148    11.00000    0.05809    0.05910 =
         0.06096    0.00242   -0.00105    0.00384
AFIX  23
H1A   2    0.474951    0.609168    0.446495    11.00000   -1.20000
H1B   2    0.589530    0.644826    0.448121    11.00000   -1.20000
AFIX   0
C2    1    0.482030    0.705338    0.487809    11.00000    0.06571    0.06936 =
         0.05656    0.00382    0.00164    0.00834
AFIX  23
H2A   2    0.538999    0.739371    0.497441    11.00000   -1.20000
H2B   2    0.467720    0.683061    0.524521    11.00000   -1.20000
AFIX   0
C3    1    0.329689    0.613863    0.276483    11.00000    0.04845    0.05033 =
         0.04445   -0.00010    0.00429    0.00283
C4    1    0.219554    0.549688    0.208974    11.00000    0.05899    0.06078 =
         0.05562   -0.01175    0.00148    0.00088
AFIX  43
H4    2    0.163198    0.537565    0.179162    11.00000   -1.20000
AFIX   0
C5    1    0.287063    0.507358    0.239395    11.00000    0.05941    0.05601 =
         0.06316   -0.01170    0.00002    0.00049
AFIX  43
H5    2    0.288538    0.459551    0.234373    11.00000   -1.20000
AFIX   0
C6    1    0.182179    0.674472    0.216994    11.00000    0.05088    0.05737 =
         0.05251   -0.00053    0.00051    0.00256
C7    1    0.212731    0.722167    0.176854    11.00000    0.06242    0.06537 =
         0.05768    0.00508   -0.00015   -0.00272
C8    1    0.154338    0.782637    0.169580    11.00000    0.06733    0.06689 =
         0.07960    0.01213   -0.00529    0.00058
AFIX  43
H8    2    0.172486    0.815967    0.142830    11.00000   -1.20000
AFIX   0
C9    1    0.071100    0.794496    0.200588    11.00000    0.06322    0.06260 =
         0.09712    0.00802   -0.00594    0.00861
AFIX  43
H9    2    0.033469    0.836173    0.195514    11.00000   -1.20000
AFIX   0
C10   1    0.041725    0.746311    0.239063    11.00000    0.04798    0.07035 =
         0.09071   -0.00147    0.00096    0.00799
AFIX  43
H10   2   -0.015926    0.755239    0.260078    11.00000   -1.20000
AFIX   0
C11   1    0.096064    0.684572    0.247335    11.00000    0.04911    0.06028 =
         0.06210   -0.00423    0.00003    0.00109
C12   1    0.301174    0.706745    0.141655    11.00000    0.07673    0.08244 =
         0.05853    0.01044    0.01258   -0.00472
AFIX  13
H12   2    0.359202    0.684401    0.168844    11.00000   -1.20000
AFIX   0
C13   1    0.265455    0.656617    0.092168    11.00000    0.11855    0.10632 =
         0.06786   -0.00928    0.02416   -0.01481
AFIX 137
H13A  2    0.204781    0.675494    0.066241    11.00000   -1.50000
H13B  2    0.244714    0.613782    0.108969    11.00000   -1.50000
H13C  2    0.323936    0.648388    0.069518    11.00000   -1.50000
AFIX   0
C14   1    0.348955    0.768924    0.115905    11.00000    0.09463    0.10598 =
         0.06985    0.01949    0.02173   -0.01613
AFIX 137
H14A  2    0.410046    0.755154    0.097079    11.00000   -1.50000
H14B  2    0.371981    0.801416    0.147422    11.00000   -1.50000
H14C  2    0.295555    0.790176    0.086659    11.00000   -1.50000
AFIX   0
C15   1    0.060788    0.630489    0.287716    11.00000    0.05602    0.06648 =
         0.06482   -0.00344    0.00937   -0.00365
AFIX  13
H15   2    0.111627    0.591707    0.288700    11.00000   -1.20000
AFIX   0
C16   1   -0.049509    0.603926    0.262904    11.00000    0.06263    0.07871 =
         0.07661   -0.00678    0.00646   -0.01112
AFIX 137
H16A  2   -0.101362    0.640761    0.262171    11.00000   -1.50000
H16B  2   -0.069200    0.567001    0.287814    11.00000   -1.50000
H16C  2   -0.048535    0.587022    0.222853    11.00000   -1.50000
AFIX   0
C17   1    0.063697    0.656423    0.350981    11.00000    0.07185    0.09128 =
         0.06515   -0.00577    0.00969   -0.01268
AFIX 137
H17A  2    0.135007    0.673203    0.365556    11.00000   -1.50000
H17B  2    0.045660    0.619297    0.376169    11.00000   -1.50000
H17C  2    0.012280    0.693317    0.351588    11.00000   -1.50000
AFIX   0
C18   1    0.428118    0.512677    0.325610    11.00000    0.05648    0.04228 =
         0.06749   -0.00337   -0.00815    0.00151
C19   1    0.391821    0.494002    0.378002    11.00000    0.07681    0.04986 =
         0.06485   -0.00030   -0.00576    0.00104
C20   1    0.460629    0.456220    0.417774    11.00000    0.09774    0.05521 =
         0.07778    0.00608   -0.01655   -0.00002
AFIX  43
H20   2    0.438289    0.441175    0.453368    11.00000   -1.20000
AFIX   0
C21   1    0.560531    0.440445    0.406106    11.00000    0.08783    0.05977 =
         0.10901    0.00654   -0.02760    0.00079
AFIX  43
H21   2    0.605825    0.414133    0.433783    11.00000   -1.20000
AFIX   0
C22   1    0.596939    0.461561    0.355632    11.00000    0.06435    0.05796 =
         0.12441   -0.00146   -0.01366    0.00462
AFIX  43
H22   2    0.667110    0.450532    0.349367    11.00000   -1.20000
AFIX   0
C23   1    0.531786    0.499130    0.313365    11.00000    0.05752    0.04608 =
         0.09840   -0.00965   -0.00372   -0.00043
C24   1    0.281967    0.511733    0.390118    11.00000    0.08861    0.07411 =
         0.06113    0.00828    0.01289    0.01144
AFIX  13
H24   2    0.258704    0.552521    0.365784    11.00000   -1.20000
AFIX   0
C25   1    0.202177    0.456068    0.371826    11.00000    0.08458    0.15017 =
         0.09303   -0.04784    0.00904   -0.00976
AFIX 137
H25A  2    0.198655    0.447625    0.329542    11.00000   -1.50000
H25B  2    0.132179    0.470073    0.380508    11.00000   -1.50000
H25C  2    0.224056    0.414480    0.393590    11.00000   -1.50000
AFIX   0
C26   1    0.273269    0.529668    0.453612    11.00000    0.12242    0.08695 =
         0.07047   -0.00949    0.02660   -0.03175
AFIX 137
H26A  2    0.323117    0.566291    0.466662    11.00000   -1.50000
H26B  2    0.290282    0.489699    0.478532    11.00000   -1.50000
H26C  2    0.200799    0.544580    0.456592    11.00000   -1.50000
AFIX   0
C27   1    0.569316    0.522228    0.256897    11.00000    0.05953    0.06242 =
         0.10868   -0.00926    0.01264    0.00365
AFIX  13
H27   2    0.530742    0.565030    0.244003    11.00000   -1.20000
AFIX   0
C28   1    0.542015    0.469335    0.208177    11.00000    0.08487    0.11422 =
         0.12059   -0.03794    0.02960   -0.01583
AFIX 137
H28A  2    0.464787    0.464818    0.199184    11.00000   -1.50000
H28B  2    0.572989    0.425513    0.221404    11.00000   -1.50000
H28C  2    0.570817    0.483864    0.172802    11.00000   -1.50000
AFIX   0
C29   1    0.687516    0.537240    0.264336    11.00000    0.06034    0.07161 =
         0.15352   -0.01729    0.01612   -0.00117
AFIX 137
H29A  2    0.705888    0.557073    0.227961    11.00000   -1.50000
H29B  2    0.727331    0.495041    0.273016    11.00000   -1.50000
H29C  2    0.705548    0.569288    0.296827    11.00000   -1.50000
AFIX   0
C42   1    0.605379    0.724585    0.248724    11.00000    0.07837    0.06774 =
         0.07160   -0.00898    0.02139   -0.00358
AFIX 137
H42A  2    0.540235    0.728707    0.220624    11.00000   -1.50000
H42B  2    0.620412    0.676542    0.257109    11.00000   -1.50000
H42C  2    0.664584    0.744940    0.231909    11.00000   -1.50000
AFIX   0
C43   1    0.536214    0.858763    0.292156    11.00000    0.07395    0.05368 =
         0.07432   -0.00018    0.01530   -0.00769
C44   1    0.558196    0.913992    0.339008    11.00000    0.08949    0.05570 =
         0.10248   -0.00755    0.01143   -0.00589
AFIX 137
H44A  2    0.634260    0.924233    0.345524    11.00000   -1.50000
H44B  2    0.535963    0.898118    0.375826    11.00000   -1.50000
H44C  2    0.518459    0.955033    0.325709    11.00000   -1.50000
AFIX   0
C45   1    0.415192    0.854131    0.276497    11.00000    0.07315    0.06468 =
         0.07141    0.01124    0.00840    0.00390
AFIX 137
H45A  2    0.388195    0.896010    0.256812    11.00000   -1.50000
H45B  2    0.383135    0.847948    0.312508    11.00000   -1.50000
H45C  2    0.396981    0.815477    0.250174    11.00000   -1.50000
AFIX   0
C46   1    0.579779    0.882014    0.236103    11.00000    0.09124    0.07404 =
         0.09241    0.01332    0.02961   -0.00840
AFIX 137
H46A  2    0.558534    0.849518    0.204331    11.00000   -1.50000
H46B  2    0.657360    0.884406    0.243919    11.00000   -1.50000
H46C  2    0.551140    0.926899    0.224422    11.00000   -1.50000
AFIX   0
C47   1    0.727191    0.774664    0.364245    11.00000    0.05586    0.07735 =
         0.07515   -0.01005    0.01109   -0.00343
C48   1    0.723918    0.802187    0.426735    11.00000    0.06235    0.10827 =
         0.07995   -0.02187    0.00419   -0.01329
AFIX 137
H48A  2    0.696027    0.848588    0.424326    11.00000   -1.50000
H48B  2    0.795739    0.802199    0.448670    11.00000   -1.50000
H48C  2    0.677906    0.773287    0.446968    11.00000   -1.50000
AFIX   0
C49   1    0.805399    0.817224    0.334721    11.00000    0.06640    0.09587 =
         0.10352   -0.01172    0.02635   -0.02003
AFIX 137
H49A  2    0.803930    0.802333    0.293900    11.00000   -1.50000
H49B  2    0.877113    0.811415    0.356015    11.00000   -1.50000
H49C  2    0.785199    0.865159    0.335354    11.00000   -1.50000
AFIX   0
C50   1    0.769360    0.700991    0.370615    11.00000    0.06164    0.08461 =
         0.09891   -0.00877    0.01243    0.00426
AFIX 137
H50A  2    0.781140    0.683842    0.332006    11.00000   -1.50000
H50B  2    0.717255    0.672258    0.386412    11.00000   -1.50000
H50C  2    0.836378    0.700240    0.397460    11.00000   -1.50000
AFIX   0

PART 1
SI2   5    0.276733    0.830097    0.501879   -21.00000    0.07384    0.06485 =
         0.04901   -0.00109    0.00565    0.01356
C30   1    0.392232    0.882076    0.543416   -21.00000    0.10157    0.08291 =
         0.07274   -0.01929   -0.01929    0.02592
C31   1    0.450522    0.842142    0.595772   -21.00000    0.14524    0.13190 =
         0.06540   -0.02567   -0.04404    0.05058
AFIX 137
H31A  2    0.475687    0.798921    0.581811   -21.00000   -1.50000
H31B  2    0.401863    0.833403    0.624399   -21.00000   -1.50000
H31C  2    0.511160    0.868655    0.614470   -21.00000   -1.50000
AFIX   0
C32   1    0.358045    0.949499    0.567990   -21.00000    0.13143    0.10024 =
         0.09075   -0.04045   -0.02053    0.03015
AFIX 137
H32A  2    0.309255    0.940727    0.596540   -21.00000   -1.50000
H32B  2    0.322323    0.977316    0.535769   -21.00000   -1.50000
H32C  2    0.420672    0.973613    0.587391   -21.00000   -1.50000
AFIX   0
C33   1    0.476122    0.897686    0.503689   -21.00000    0.07748    0.06385 =
         0.11078   -0.03300   -0.02124   -0.00164
AFIX 137
H33A  2    0.496287    0.855656    0.485345   -21.00000   -1.50000
H33B  2    0.538737    0.917568    0.527239   -21.00000   -1.50000
H33C  2    0.447057    0.929829    0.473047   -21.00000   -1.50000
AFIX   0
C34   1    0.186747    0.886093    0.446661   -21.00000    0.07144    0.06560 =
         0.05365    0.00003    0.00804    0.01561
C35   1    0.109694    0.932485    0.474902   -21.00000    0.08038    0.07283 =
         0.07905   -0.00395    0.01573    0.02099
AFIX 137
H35A  2    0.070051    0.961017    0.444467   -21.00000   -1.50000
H35B  2    0.150235    0.961346    0.504749   -21.00000   -1.50000
H35C  2    0.060041    0.904446    0.493361   -21.00000   -1.50000
AFIX   0
C36   1    0.253968    0.933743    0.413729   -21.00000    0.08604    0.08086 =
         0.06284    0.01527    0.01331    0.01545
AFIX 137
H36A  2    0.307572    0.907234    0.396999   -21.00000   -1.50000
H36B  2    0.289149    0.967460    0.441180   -21.00000   -1.50000
H36C  2    0.207981    0.956873    0.382042   -21.00000   -1.50000
AFIX   0
C37   1    0.119103    0.843096    0.400012   -21.00000    0.06988    0.08076 =
         0.08357   -0.01542    0.00036    0.02277
AFIX 137
H37A  2    0.076969    0.872973    0.371659   -21.00000   -1.50000
H37B  2    0.071582    0.814014    0.419048   -21.00000   -1.50000
H37C  2    0.165500    0.814804    0.379498   -21.00000   -1.50000
AFIX   0
C38   1    0.196222    0.783260    0.554439   -21.00000    0.12756    0.09192 =
         0.08892    0.02484    0.05535    0.03441
C39   1    0.165704    0.829795    0.603374   -21.00000    0.18648    0.12112 =
         0.08960    0.02930    0.06982    0.06593
AFIX 137
H39A  2    0.127378    0.803381    0.629781   -21.00000   -1.50000
H39B  2    0.120246    0.866608    0.585695   -21.00000   -1.50000
H39C  2    0.230095    0.848967    0.625741   -21.00000   -1.50000
AFIX   0
C40   1    0.093014    0.755411    0.519441   -21.00000    0.11483    0.10059 =
         0.15037    0.02495    0.07137    0.01294
AFIX 137
H40A  2    0.054597    0.728755    0.545644   -21.00000   -1.50000
H40B  2    0.110314    0.726489    0.487407   -21.00000   -1.50000
H40C  2    0.048529    0.793287    0.503024   -21.00000   -1.50000
AFIX   0
C41   1    0.259790    0.722984    0.583998   -21.00000    0.17941    0.09157 =
         0.10045    0.03992    0.07261    0.04897
AFIX 137
H41A  2    0.328508    0.739098    0.603739   -21.00000   -1.50000
H41B  2    0.271149    0.689345    0.554090   -21.00000   -1.50000
H41C  2    0.220152    0.702164    0.612970   -21.00000   -1.50000
AFIX   0
PART 2
SI2D  5    0.279143    0.835106    0.497956    21.00000    0.07505    0.05568 =
         0.04617    0.00301    0.01221   -0.00278
C30D  1    0.353271    0.920514    0.488378    21.00000    0.07906    0.06507 =
         0.05436   -0.00647    0.00943    0.00862
C31D  1    0.324465    0.948149    0.425666    21.00000    0.08764    0.08410 =
         0.06680    0.01780    0.01479   -0.00002
AFIX 137
H31D  2    0.333132    0.912192    0.397262    21.00000   -1.50000
H31E  2    0.371263    0.986228    0.419698    21.00000   -1.50000
H31F  2    0.250612    0.963666    0.420005    21.00000   -1.50000
AFIX   0
C32D  1    0.331453    0.978128    0.530115    21.00000    0.10229    0.06227 =
         0.05992   -0.01527    0.01285   -0.00764
AFIX 137
H32D  2    0.367030    1.019565    0.519687    21.00000   -1.50000
H32E  2    0.358540    0.965376    0.570701    21.00000   -1.50000
H32F  2    0.254873    0.986191    0.526578    21.00000   -1.50000
AFIX   0
C33D  1    0.474451    0.910598    0.497075    21.00000    0.07752    0.09650 =
         0.09671   -0.00967    0.00837    0.00595
AFIX 137
H33D  2    0.492787    0.874541    0.470907    21.00000   -1.50000
H33E  2    0.498862    0.897971    0.538018    21.00000   -1.50000
H33F  2    0.508808    0.952972    0.487833    21.00000   -1.50000
AFIX   0
C34D  1    0.130923    0.843826    0.462096    21.00000    0.07010    0.07052 =
         0.06862   -0.00316    0.00409    0.00692
C35D  1    0.076517    0.910945    0.472333    21.00000    0.07351    0.07279 =
         0.07562   -0.00712   -0.00227    0.00875
AFIX 137
H35D  2    0.002818    0.909600    0.453055    21.00000   -1.50000
H35E  2    0.114003    0.948174    0.455861    21.00000   -1.50000
H35F  2    0.077815    0.918136    0.514653    21.00000   -1.50000
AFIX   0
C36D  1    0.059474    0.786899    0.482271    21.00000    0.08969    0.08035 =
         0.10995   -0.00751    0.03816    0.00177
AFIX 137
H36D  2   -0.013950    0.793817    0.463845    21.00000   -1.50000
H36E  2    0.062796    0.788383    0.525146    21.00000   -1.50000
H36F  2    0.084571    0.742639    0.470532    21.00000   -1.50000
AFIX   0
C37D  1    0.130042    0.833920    0.395788    21.00000    0.06349    0.09271 =
         0.06831   -0.00481    0.00265    0.01163
AFIX 137
H37D  2    0.152785    0.787644    0.388230    21.00000   -1.50000
H37E  2    0.178673    0.866453    0.381461    21.00000   -1.50000
H37F  2    0.058104    0.841332    0.375304    21.00000   -1.50000
AFIX   0
C38D  1    0.287190    0.814219    0.581452    21.00000    0.11539    0.07032 =
         0.05534    0.01451    0.02579    0.02761
C39D  1    0.216176    0.858541    0.616303    21.00000    0.15246    0.08322 =
         0.07111    0.00409    0.05369    0.02519
AFIX 137
H39D  2    0.245375    0.904544    0.620734    21.00000   -1.50000
H39E  2    0.214436    0.838605    0.655247    21.00000   -1.50000
H39F  2    0.144030    0.860365    0.594858    21.00000   -1.50000
AFIX   0
C40D  1    0.402731    0.824001    0.612640    21.00000    0.13533    0.07794 =
         0.08244    0.00299   -0.00939    0.03477
AFIX 137
H40D  2    0.451200    0.796793    0.592598    21.00000   -1.50000
H40E  2    0.407501    0.809386    0.653715    21.00000   -1.50000
H40F  2    0.422310    0.871991    0.611261    21.00000   -1.50000
AFIX   0
C41D  1    0.257544    0.739336    0.591270    21.00000    0.16616    0.07204 =
         0.09347    0.01975    0.07627    0.02517
AFIX 137
H41D  2    0.260601    0.730696    0.633500    21.00000   -1.50000
H41E  2    0.307696    0.709422    0.575092    21.00000   -1.50000
H41F  2    0.185566    0.730485    0.571434    21.00000   -1.50000
AFIX   0
PART 0

H1    2    0.276015    0.687518    0.447978    11.00000    0.06194
REM <hkl>
REM mo_LudMo17_0m_sq.hkl
REM </hkl>
HKLF 4 1 1 0 0 0 1 0 0 0 1


REM  mo_LudMo17_0m_a.res in P2(1)/n
REM wR2 = 0.3434, GooF = S = 1.056, Restrained GooF = 1.007 for all data
REM R1 = 0.0919 for 6715 Fo > 4sig(Fo) and 0.1485 for all 10436 data
REM 681 parameters refined using 1398 restraints

END

WGHT      0.1615      7.3764

REM No hydrogen bonds found for HTAB generation

REM Highest difference peak  0.821,  deepest hole -0.413,  1-sigma level  0.068
Q1    1   0.4046  0.7859  0.4558  11.00000  0.05    0.44
Q2    1   0.4026  0.7567  0.3390  11.00000  0.05    0.37
Q3    1   0.6106  0.7728  0.3687  11.00000  0.05    0.32
Q4    1   0.3032  0.7204  0.2675  11.00000  0.05    0.30
Q5    1   0.2066  0.7439  0.5515  11.00000  0.05    0.30
Q6    1   0.5412  0.7407  0.3591  11.00000  0.05    0.29
Q7    1   0.4004  0.6955  0.4680  11.00000  0.05    0.28
Q8    1   0.2767  0.8034  0.4058  11.00000  0.05    0.28
Q9    1   0.4971  0.7351  0.3280  11.00000  0.05    0.28
Q10   1   0.1511  0.7257  0.5819  11.00000  0.05    0.28
Q11   1   0.3745  0.6583  0.3653  11.00000  0.05    0.27
Q12   1   0.6864  0.7407  0.4485  11.00000  0.05    0.26
Q13   1   0.2623  0.7603  0.3694  11.00000  0.05    0.25
Q14   1   0.5049  0.6636  0.4046  11.00000  0.05    0.25
Q15   1   0.2208  0.4183  0.3574  11.00000  0.05    0.25
Q16   1   0.7053  0.7232  0.2349  11.00000  0.05    0.24
Q17   1   0.0580  0.8623  0.6305  11.00000  0.05    0.24
Q18   1   0.3017  0.7993  0.4570  11.00000  0.05    0.24
Q19   1   0.2792  0.6593  0.4991  11.00000  0.05    0.24
Q20   1   0.5772  0.8234  0.5838  11.00000  0.05    0.24
Q21   1   0.5219  0.8587  0.5342  11.00000  0.05    0.23
Q22   1   0.1457  0.7763  0.5793  11.00000  0.05    0.23
Q23   1   0.2921  0.9126  0.6164  11.00000  0.05    0.23
Q24   1   0.4592  0.7972  0.3681  11.00000  0.05    0.23
Q25   1   0.4016  0.7002  0.2637  11.00000  0.05    0.22
Q26   1  -0.0357  0.7693  0.4110  11.00000  0.05    0.22
Q27   1   0.7092  0.6225  0.3890  11.00000  0.05    0.22
Q28   1   0.0946  0.7629  0.3817  11.00000  0.05    0.22
Q29   1   0.3390  0.8021  0.2361  11.00000  0.05    0.22
Q30   1   0.4050  0.5749  0.4895  11.00000  0.05    0.22
Q31   1   0.2045  0.6803  0.5237  11.00000  0.05    0.22
Q32   1   0.2862  0.6765  0.5506  11.00000  0.05    0.22
Q33   1   0.3551  0.8455  0.5510  11.00000  0.05    0.22
Q34   1   0.0238  0.8835  0.5325  11.00000  0.05    0.22
Q35   1   0.2741  0.7196  0.4083  11.00000  0.05    0.22
Q36   1   0.3952  0.8826  0.4198  11.00000  0.05    0.21
Q37   1   0.1785  0.7440  0.1466  11.00000  0.05    0.21
Q38   1   0.1196  0.5375  0.2289  11.00000  0.05    0.21
Q39   1   0.6130  0.7016  0.4656  11.00000  0.05    0.21
Q40   1   0.1036  0.5774  0.4041  11.00000  0.05    0.21
Q41   1   0.5281  0.5017  0.4649  11.00000  0.05    0.21
Q42   1   0.8672  0.7279  0.3885  11.00000  0.05    0.21
Q43   1   0.1768  0.5604  0.1608  11.00000  0.05    0.21
Q44   1   0.0692  0.7985  0.5569  11.00000  0.05    0.21
Q45   1   0.2233  0.5220  0.3277  11.00000  0.05    0.21
Q46   1   0.3466  0.7256  0.3835  11.00000  0.05    0.21
Q47   1   0.4050  0.7206  0.4117  11.00000  0.05    0.21
Q48   1   0.0832  0.7861  0.5631  11.00000  0.05    0.21
Q49   1   0.6220  0.9211  0.4004  11.00000  0.05    0.20
Q50   1   0.4728  0.8370  0.6422  11.00000  0.05    0.20
;
_shelx_res_checksum              57307
_shelx_fab_file                  
;
    4    0    0      0.27      0.00
    6    0    0     -2.83      0.00
    8    0    0      2.31      0.00
   10    0    0      1.55      0.00
   12    0    0      0.68      0.00
   14    0    0     -1.43      0.00
    2    1    0      0.40      0.00
    3    1    0    -12.70      0.00
    4    1    0      0.76      0.00
    5    1    0      4.37      0.00
    6    1    0     -0.75      0.00
    7    1    0     -0.42      0.00
    8    1    0     -0.29      0.00
    9    1    0     -2.19      0.00
   10    1    0      0.57      0.00
   11    1    0     -1.40      0.00
   12    1    0      0.15      0.00
   13    1    0      0.52      0.00
   14    1    0      0.33      0.00
   15    1    0      1.41      0.00
    0    2    0     73.01      0.00
    1    2    0      0.57      0.00
    2    2    0     33.64      0.00
    3    2    0     -3.90      0.00
    4    2    0     -1.25      0.00
    5    2    0      0.41      0.00
    6    2    0     -2.78      0.00
    7    2    0      0.87      0.00
    8    2    0      2.25      0.00
    9    2    0      0.33      0.00
   10    2    0      1.74      0.00
   11    2    0     -0.42      0.00
   12    2    0      0.14      0.00
   13    2    0     -0.35      0.00
   14    2    0     -1.97      0.00
   15    2    0     -0.45      0.00
    2    3    0      1.97      0.00
    3    3    0     -5.42      0.00
    4    3    0      1.31      0.00
    5    3    0      4.19      0.00
    6    3    0     -1.31      0.00
    7    3    0     -0.06      0.00
    8    3    0     -1.90      0.00
    9    3    0     -2.47      0.00
   10    3    0     -0.16      0.00
   11    3    0     -0.95      0.00
   12    3    0      0.32      0.00
   13    3    0      0.98      0.00
   14    3    0      0.88      0.00
   15    3    0      1.79      0.00
    0    4    0     20.66      0.00
    1    4    0     -1.00      0.00
    2    4    0      9.49      0.00
    3    4    0     -3.27      0.00
    4    4    0     -3.40      0.00
    5    4    0     -0.17      0.00
    6    4    0     -1.82      0.00
    7    4    0      2.53      0.00
    8    4    0      1.51      0.00
    9    4    0      2.10      0.00
   10    4    0      1.58      0.00
   11    4    0      0.12      0.00
   12    4    0     -0.42      0.00
   13    4    0     -0.99      0.00
   14    4    0     -1.34      0.00
    1    5    0     -5.47      0.00
    2    5    0      0.61      0.00
    3    5    0      1.54      0.00
    4    5    0      1.07      0.00
    5    5    0      2.59      0.00
    6    5    0     -1.70      0.00
    7    5    0     -0.53      0.00
    8    5    0     -3.40      0.00
    9    5    0     -1.68      0.00
   10    5    0     -1.13      0.00
   11    5    0     -0.41      0.00
   12    5    0      0.64      0.00
   13    5    0      0.55      0.00
   14    5    0      1.52      0.00
    0    6    0     -2.06      0.00
    1    6    0      0.43      0.00
    2    6    0     -2.77      0.00
    3    6    0     -0.73      0.00
    4    6    0     -3.10      0.00
    5    6    0     -0.64      0.00
    6    6    0     -0.03      0.00
    7    6    0      3.11      0.00
    8    6    0      1.29      0.00
    9    6    0      1.72      0.00
   10    6    0      0.44      0.00
   11    6    0      0.13      0.00
   12    6    0     -0.66      0.00
   13    6    0     -1.92      0.00
   14    6    0     -0.11      0.00
    1    7    0      3.95      0.00
    2    7    0     -0.83      0.00
    3    7    0      2.92      0.00
    4    7    0      1.19      0.00
    5    7    0      0.87      0.00
    6    7    0     -0.76      0.00
    7    7    0     -1.46      0.00
    8    7    0     -2.12      0.00
    9    7    0     -0.47      0.00
   10    7    0     -0.85      0.00
   11    7    0      0.34      0.00
   12    7    0      0.76      0.00
   13    7    0      0.49      0.00
   14    7    0      1.82      0.00
    0    8    0     -5.68      0.00
    1    8    0      0.63      0.00
    2    8    0     -4.04      0.00
    3    8    0     -0.42      0.00
    4    8    0     -1.26      0.00
    5    8    0     -1.42      0.00
    6    8    0      0.86      0.00
    7    8    0      0.18      0.00
    8    8    0      0.36      0.00
    9    8    0      0.37      0.00
   10    8    0     -0.42      0.00
   11    8    0      0.32      0.00
   12    8    0     -0.47      0.00
   13    8    0     -1.78      0.00
   14    8    0     -0.42      0.00
    1    9    0      3.50      0.00
    2    9    0     -0.31      0.00
    3    9    0      1.50      0.00
    4    9    0      0.92      0.00
    5    9    0     -0.67      0.00
    6    9    0      1.48      0.00
    7    9    0     -0.29      0.00
    8    9    0      0.19      0.00
    9    9    0      0.54      0.00
   10    9    0     -0.86      0.00
   11    9    0      0.25      0.00
   12    9    0      0.17      0.00
   13    9    0      0.80      0.00
   14    9    0      1.19      0.00
    0   10    0     -1.88      0.00
    1   10    0      0.94      0.00
    2   10    0     -1.41      0.00
    3   10    0      0.46      0.00
    4   10    0      0.69      0.00
    5   10    0     -1.55      0.00
    6   10    0      0.56      0.00
    7   10    0     -2.04      0.00
    8   10    0     -0.29      0.00
    9   10    0     -0.27      0.00
   10   10    0      0.08      0.00
   11   10    0      0.85      0.00
   12   10    0      0.12      0.00
   13   10    0     -0.76      0.00
    1   11    0     -0.30      0.00
    2   11    0     -1.88      0.00
    3   11    0     -0.74      0.00
    4   11    0      0.00      0.00
    5   11    0     -0.96      0.00
    6   11    0      1.89      0.00
    7   11    0     -0.36      0.00
    8   11    0      1.32      0.00
    9   11    0     -0.52      0.00
   10   11    0     -0.58      0.00
   11   11    0      0.31      0.00
   12   11    0     -0.34      0.00
   13   11    0      0.29      0.00
    0   12    0      1.28      0.00
    1   12    0      1.82      0.00
    2   12    0      1.33      0.00
    3   12    0      1.20      0.00
    4   12    0      0.81      0.00
    5   12    0     -1.19      0.00
    6   12    0      0.40      0.00
    7   12    0     -2.45      0.00
    8   12    0      1.92      0.00
    9   12    0     -0.25      0.00
   10   12    0      0.39      0.00
   11   12    0      0.65      0.00
   12   12    0      0.03      0.00
   13   12    0     -0.02      0.00
    1   13    0     -1.65      0.00
    2   13    0     -1.22      0.00
    3   13    0     -1.49      0.00
    4   13    0      0.32      0.00
    5   13    0     -0.04      0.00
    6   13    0      2.50      0.00
    7   13    0     -1.46      0.00
    8   13    0      1.53      0.00
    9   13    0     -1.74      0.00
   10   13    0     -0.08      0.00
   11   13    0      1.09      0.00
   12   13    0     -0.04      0.00
    0   14    0      0.97      0.00
    1   14    0      0.11      0.00
    2   14    0      1.34      0.00
    3   14    0     -0.25      0.00
    4   14    0      0.23      0.00
    5   14    0     -1.62      0.00
    6   14    0      0.10      0.00
    7   14    0     -2.48      0.00
    8   14    0      1.95      0.00
    9   14    0     -0.26      0.00
   10   14    0     -0.06      0.00
   11   14    0     -0.09      0.00
   12   14    0     -0.66      0.00
    1   15    0     -0.82      0.00
    2   15    0      0.75      0.00
    3   15    0     -0.79      0.00
    4   15    0      0.85      0.00
    5   15    0     -0.37      0.00
    6   15    0      1.82      0.00
    7   15    0     -0.49      0.00
    8   15    0      1.37      0.00
    9   15    0     -0.87      0.00
   10   15    0      0.05      0.00
   11   15    0      0.99      0.00
    0   16    0      0.75      0.00
    1   16    0     -0.28      0.00
    2   16    0      0.19      0.00
    3   16    0     -0.69      0.00
    4   16    0      0.69      0.00
    5   16    0     -0.55      0.00
    6   16    0      0.35      0.00
    7   16    0     -1.23      0.00
    8   16    0      0.40      0.00
    9   16    0     -0.30      0.00
   10   16    0     -0.38      0.00
   11   16    0     -0.07      0.00
    1   17    0     -0.33      0.00
    2   17    0     -0.39      0.00
    3   17    0     -0.33      0.00
    4   17    0      0.21      0.00
    5   17    0     -1.14      0.00
    6   17    0     -0.01      0.00
    7   17    0     -0.77      0.00
    8   17    0      0.52      0.00
    9   17    0      0.11      0.00
   10   17    0     -0.50      0.00
    0   18    0      0.49      0.00
    1   18    0      1.10      0.00
    2   18    0      0.11      0.00
    3   18    0      0.01      0.00
    4   18    0      0.66      0.00
    5   18    0      0.00      0.00
    6   18    0      1.21      0.00
    7   18    0     -0.40      0.00
    8   18    0      0.29      0.00
    9   18    0      0.35      0.00
    1   19    0     -0.30      0.00
    2   19    0     -1.15      0.00
    3   19    0     -0.57      0.00
    4   19    0      0.15      0.00
    5   19    0     -0.73      0.00
    6   19    0      0.29      0.00
    7   19    0     -1.04      0.00
    8   19    0      0.03      0.00
    9   19    0      0.37      0.00
    0   20    0      0.26      0.00
    1   20    0      0.77      0.00
    2   20    0      0.85      0.00
    3   20    0      0.17      0.00
    4   20    0      0.48      0.00
    5   20    0     -0.39      0.00
    6   20    0      0.62      0.00
    7   20    0     -0.38      0.00
    8   20    0     -0.02      0.00
    1   21    0     -0.55      0.00
    2   21    0     -0.56      0.00
    3   21    0     -0.96      0.00
    4   21    0     -0.22      0.00
    5   21    0     -0.12      0.00
    6   21    0      0.57      0.00
    7   21    0      0.01      0.00
    0   22    0      0.32      0.00
    1   22    0      0.30      0.00
    2   22    0      0.80      0.00
    3   22    0      0.69      0.00
    4   22    0      0.80      0.00
    5   22    0      0.18      0.00
    1   23    0     -0.19      0.00
    2   23    0     -0.56      0.00
    3   23    0     -0.62      0.00
  -15    0    1      0.99      0.00
  -13    0    1     -0.32      0.00
  -11    0    1     -1.78      0.00
   -9    0    1     -1.42      0.00
   -7    0    1      1.53      0.00
   -5    0    1      1.30      0.00
   -3    0    1    -30.65      0.00
    1    0    1    -65.65      0.00
    3    0    1     -1.64      0.00
    5    0    1      3.68      0.00
    7    0    1     -2.56      0.00
    9    0    1     -2.02      0.00
   11    0    1     -0.57      0.00
   13    0    1      1.33      0.00
   15    0    1      1.27      0.00
  -15    1    1      0.24      0.00
  -14    1    1     -0.80      0.00
  -13    1    1      0.29      0.00
  -12    1    1      1.45      0.00
  -11    1    1      0.48      0.00
  -10    1    1      1.65      0.00
   -9    1    1     -0.05      0.00
   -8    1    1      0.85      0.00
   -7    1    1     -0.28      0.00
   -6    1    1     -3.53      0.00
   -5    1    1     -0.37      0.00
   -4    1    1      8.15      0.00
   -3    1    1      0.18      0.00
   -2    1    1     59.43      0.00
   -1    1    1     -5.49      0.00
    1    1    1     -2.64      0.00
    2    1    1     20.90      0.00
    3    1    1     -2.26      0.00
    4    1    1     -5.80      0.00
    5    1    1      1.11      0.00
    6    1    1     -0.78      0.00
    7    1    1      0.56      0.00
    8    1    1      3.30      0.00
    9    1    1     -0.32      0.00
   10    1    1      1.25      0.00
   11    1    1     -0.25      0.00
   12    1    1     -0.19      0.00
   13    1    1     -0.24      0.00
   14    1    1     -1.87      0.00
   15    1    1     -0.20      0.00
  -15    2    1      1.63      0.00
  -14    2    1     -0.70      0.00
  -13    2    1      0.20      0.00
  -12    2    1     -0.32      0.00
  -11    2    1     -1.37      0.00
  -10    2    1     -0.21      0.00
   -9    2    1     -1.66      0.00
   -8    2    1      0.92      0.00
   -7    2    1      1.83      0.00
   -6    2    1      0.37      0.00
   -5    2    1      2.28      0.00
   -4    2    1     -1.87      0.00
   -3    2    1    -22.45      0.00
   -2    2    1      2.82      0.00
   -1    2    1    -67.31      0.00
    0    2    1      5.89      0.00
    1    2    1    -44.33      0.00
    2    2    1      4.43      0.00
    3    2    1     -0.22      0.00
    4    2    1      0.64      0.00
    5    2    1      3.73      0.00
    6    2    1     -1.58      0.00
    7    2    1     -2.41      0.00
    8    2    1     -0.81      0.00
    9    2    1     -2.52      0.00
   10    2    1      0.47      0.00
   11    2    1     -0.39      0.00
   12    2    1      0.08      0.00
   13    2    1      1.73      0.00
   14    2    1      0.61      0.00
   15    2    1      1.89      0.00
  -15    3    1      0.80      0.00
  -14    3    1     -1.18      0.00
  -13    3    1      0.70      0.00
  -12    3    1      0.60      0.00
  -11    3    1      0.10      0.00
  -10    3    1      1.93      0.00
   -9    3    1     -1.67      0.00
   -8    3    1      0.45      0.00
   -7    3    1     -0.88      0.00
   -6    3    1     -3.38      0.00
   -5    3    1     -0.12      0.00
   -4    3    1      2.49      0.00
   -3    3    1      0.01      0.00
   -2    3    1     30.54      0.00
   -1    3    1     -7.90      0.00
    0    3    1     39.80      0.00
    1    3    1     -6.46      0.00
    2    3    1      9.07      0.00
    3    3    1     -4.06      0.00
    4    3    1     -5.21      0.00
    5    3    1      1.78      0.00
    6    3    1     -0.48      0.00
    7    3    1      2.04      0.00
    8    3    1      2.96      0.00
    9    3    1      0.60      0.00
   10    3    1      1.38      0.00
   11    3    1     -0.12      0.00
   12    3    1     -0.66      0.00
   13    3    1     -0.65      0.00
   14    3    1     -2.12      0.00
  -15    4    1      1.08      0.00
  -14    4    1     -1.22      0.00
  -13    4    1      0.60      0.00
  -12    4    1     -0.25      0.00
  -11    4    1     -0.89      0.00
  -10    4    1      1.37      0.00
   -9    4    1     -1.60      0.00
   -8    4    1      2.58      0.00
   -7    4    1      1.39      0.00
   -6    4    1      0.09      0.00
   -5    4    1      2.82      0.00
   -4    4    1     -1.63      0.00
   -3    4    1     -6.64      0.00
   -2    4    1      1.86      0.00
   -1    4    1    -20.72      0.00
    0    4    1      4.87      0.00
    1    4    1    -11.35      0.00
    2    4    1      4.82      0.00
    3    4    1      3.12      0.00
    4    4    1      0.56      0.00
    5    4    1      2.92      0.00
    6    4    1     -2.42      0.00
    7    4    1     -1.57      0.00
    8    4    1     -2.71      0.00
    9    4    1     -2.03      0.00
   10    4    1     -0.51      0.00
   11    4    1     -0.10      0.00
   12    4    1      0.53      0.00
   13    4    1      1.36      0.00
   14    4    1      1.04      0.00
  -14    5    1     -0.34      0.00
  -13    5    1      1.27      0.00
  -12    5    1     -0.02      0.00
  -11    5    1     -0.57      0.00
  -10    5    1      1.73      0.00
   -9    5    1     -2.64      0.00
   -8    5    1      1.01      0.00
   -7    5    1     -2.15      0.00
   -6    5    1     -1.47      0.00
   -5    5    1      0.95      0.00
   -4    5    1     -2.10      0.00
   -3    5    1     -1.12      0.00
   -2    5    1      4.96      0.00
   -1    5    1     -4.05      0.00
    0    5    1      5.66      0.00
    1    5    1     -3.65      0.00
    2    5    1     -1.01      0.00
    3    5    1     -1.66      0.00
    4    5    1     -3.73      0.00
    5    5    1      1.21      0.00
    6    5    1     -0.03      0.00
    7    5    1      3.74      0.00
    8    5    1      1.45      0.00
    9    5    1      1.73      0.00
   10    5    1      0.57      0.00
   11    5    1      0.05      0.00
   12    5    1     -0.65      0.00
   13    5    1     -1.56      0.00
   14    5    1     -0.42      0.00
  -14    6    1     -1.59      0.00
  -13    6    1      0.61      0.00
  -12    6    1     -0.26      0.00
  -11    6    1     -0.26      0.00
  -10    6    1      1.08      0.00
   -9    6    1     -1.37      0.00
   -8    6    1      2.76      0.00
   -7    6    1     -1.08      0.00
   -6    6    1      0.20      0.00
   -5    6    1      1.98      0.00
   -4    6    1     -1.22      0.00
   -3    6    1      2.13      0.00
   -2    6    1      2.24      0.00
   -1    6    1      1.33      0.00
    0    6    1      1.34      0.00
    1    6    1      3.02      0.00
    2    6    1      0.73      0.00
    3    6    1      4.02      0.00
    4    6    1      0.41      0.00
    5    6    1      1.40      0.00
    6    6    1     -2.53      0.00
    7    6    1     -1.03      0.00
    8    6    1     -2.81      0.00
    9    6    1     -0.46      0.00
   10    6    1     -0.63      0.00
   11    6    1      0.45      0.00
   12    6    1      1.47      0.00
   13    6    1      0.39      0.00
   14    6    1      1.65      0.00
  -14    7    1     -0.34      0.00
  -13    7    1      1.46      0.00
  -12    7    1     -0.38      0.00
  -11    7    1     -0.46      0.00
  -10    7    1      0.55      0.00
   -9    7    1     -1.35      0.00
   -8    7    1      2.08      0.00
   -7    7    1     -1.59      0.00
   -6    7    1      0.68      0.00
   -5    7    1      1.57      0.00
   -4    7    1     -2.77      0.00
   -3    7    1     -0.69      0.00
   -2    7    1     -3.65      0.00
   -1    7    1     -1.62      0.00
    0    7    1     -4.21      0.00
    1    7    1      0.42      0.00
    2    7    1     -3.38      0.00
    3    7    1     -0.16      0.00
    4    7    1     -1.67      0.00
    5    7    1      0.31      0.00
    6    7    1      0.20      0.00
    7    7    1      2.33      0.00
    8    7    1      0.28      0.00
    9    7    1      1.32      0.00
   10    7    1     -0.52      0.00
   11    7    1      0.17      0.00
   12    7    1     -0.62      0.00
   13    7    1     -2.19      0.00
   14    7    1      0.18      0.00
  -14    8    1     -1.25      0.00
  -13    8    1      0.56      0.00
  -12    8    1      0.10      0.00
  -11    8    1     -0.08      0.00
  -10    8    1      0.45      0.00
   -9    8    1     -0.48      0.00
   -8    8    1      0.74      0.00
   -7    8    1     -1.95      0.00
   -6    8    1     -1.27      0.00
   -5    8    1      0.56      0.00
   -4    8    1     -1.13      0.00
   -3    8    1      3.11      0.00
   -2    8    1      0.86      0.00
   -1    8    1      5.18      0.00
    0    8    1     -0.29      0.00
    1    8    1      4.61      0.00
    2    8    1     -0.36      0.00
    3    8    1      2.00      0.00
    4    8    1      0.70      0.00
    5    8    1      0.03      0.00
    6    8    1      0.16      0.00
    7    8    1     -0.08      0.00
    8    8    1     -0.50      0.00
    9    8    1      0.80      0.00
   10    8    1     -0.62      0.00
   11    8    1      0.60      0.00
   12    8    1      1.52      0.00
   13    8    1      0.41      0.00
   14    8    1      1.51      0.00
  -14    9    1     -0.80      0.00
  -13    9    1      0.82      0.00
  -12    9    1     -0.16      0.00
  -11    9    1     -0.79      0.00
  -10    9    1     -0.06      0.00
   -9    9    1     -0.11      0.00
   -8    9    1      0.60      0.00
   -7    9    1      1.04      0.00
   -6    9    1      1.28      0.00
   -5    9    1      1.52      0.00
   -4    9    1     -1.06      0.00
   -3    9    1      0.03      0.00
   -2    9    1     -3.31      0.00
   -1    9    1      0.44      0.00
    0    9    1     -3.55      0.00
    1    9    1      1.22      0.00
    2    9    1     -1.82      0.00
    3    9    1     -0.15      0.00
    4    9    1      0.29      0.00
    5    9    1     -1.12      0.00
    6    9    1     -0.02      0.00
    7    9    1     -0.72      0.00
    8    9    1     -0.92      0.00
    9    9    1      0.67      0.00
   10    9    1     -0.57      0.00
   11    9    1      0.66      0.00
   12    9    1     -0.46      0.00
   13    9    1     -1.36      0.00
  -13   10    1      0.04      0.00
  -12   10    1      0.65      0.00
  -11   10    1     -0.69      0.00
  -10   10    1      0.47      0.00
   -9   10    1     -0.48      0.00
   -8   10    1     -1.38      0.00
   -7   10    1     -0.75      0.00
   -6   10    1     -2.17      0.00
   -5   10    1     -1.08      0.00
   -4   10    1     -0.11      0.00
   -3   10    1      1.08      0.00
   -2   10    1      0.45      0.00
   -1   10    1      1.87      0.00
    0   10    1     -1.35      0.00
    1   10    1      1.42      0.00
    2   10    1     -1.36      0.00
    3   10    1     -0.11      0.00
    4   10    1      0.75      0.00
    5   10    1     -0.61      0.00
    6   10    1      1.88      0.00
    7   10    1      0.74      0.00
    8   10    1      0.94      0.00
    9   10    1      0.72      0.00
   10   10    1     -0.73      0.00
   11   10    1      0.18      0.00
   12   10    1      0.34      0.00
   13   10    1      0.30      0.00
  -13   11    1      0.32      0.00
  -12   11    1     -0.13      0.00
  -11   11    1     -0.97      0.00
  -10   11    1      0.61      0.00
   -9   11    1      0.78      0.00
   -8   11    1      0.85      0.00
   -7   11    1      2.42      0.00
   -6   11    1      0.89      0.00
   -5   11    1      0.45      0.00
   -4   11    1      0.91      0.00
   -3   11    1     -1.29      0.00
   -2   11    1      0.11      0.00
   -1   11    1     -0.01      0.00
    0   11    1      0.37      0.00
    1   11    1      2.73      0.00
    2   11    1      0.53      0.00
    3   11    1      0.51      0.00
    4   11    1      0.94      0.00
    5   11    1     -1.33      0.00
    6   11    1      0.01      0.00
    7   11    1     -1.49      0.00
    8   11    1      0.36      0.00
    9   11    1      0.20      0.00
   10   11    1     -0.38      0.00
   11   11    1      0.83      0.00
   12   11    1     -0.18      0.00
   13   11    1     -0.19      0.00
  -13   12    1     -0.43      0.00
  -12   12    1      0.27      0.00
  -11   12    1     -0.11      0.00
  -10   12    1      0.21      0.00
   -9   12    1     -2.34      0.00
   -8   12    1     -2.19      0.00
   -7   12    1     -1.27      0.00
   -6   12    1     -2.00      0.00
   -5   12    1     -0.78      0.00
   -4   12    1      0.81      0.00
   -3   12    1     -1.22      0.00
   -2   12    1      1.65      0.00
   -1   12    1     -1.30      0.00
    0   12    1     -1.43      0.00
    1   12    1     -1.03      0.00
    2   12    1     -2.00      0.00
    3   12    1     -0.92      0.00
    4   12    1      0.78      0.00
    5   12    1      0.28      0.00
    6   12    1      2.05      0.00
    7   12    1     -0.95      0.00
    8   12    1      0.79      0.00
    9   12    1     -0.58      0.00
   10   12    1     -0.70      0.00
   11   12    1      0.63      0.00
   12   12    1     -0.65      0.00
   13   12    1     -0.44      0.00
  -12   13    1     -0.73      0.00
  -11   13    1     -0.25      0.00
  -10   13    1      0.91      0.00
   -9   13    1      0.81      0.00
   -8   13    1      2.32      0.00
   -7   13    1      2.77      0.00
   -6   13    1      0.31      0.00
   -5   13    1      0.49      0.00
   -4   13    1      0.89      0.00
   -3   13    1     -1.21      0.00
   -2   13    1      1.92      0.00
   -1   13    1     -0.43      0.00
    0   13    1      1.27      0.00
    1   13    1      1.45      0.00
    2   13    1      1.53      0.00
    3   13    1     -0.38      0.00
    4   13    1      0.10      0.00
    5   13    1     -1.93      0.00
    6   13    1      0.37      0.00
    7   13    1     -1.98      0.00
    8   13    1      1.95      0.00
    9   13    1      0.18      0.00
   10   13    1     -0.74      0.00
   11   13    1      0.26      0.00
   12   13    1     -0.33      0.00
  -12   14    1     -0.47      0.00
  -11   14    1      0.85      0.00
  -10   14    1     -0.13      0.00
   -9   14    1     -2.16      0.00
   -8   14    1     -1.85      0.00
   -7   14    1     -0.76      0.00
   -6   14    1     -1.87      0.00
   -5   14    1     -0.09      0.00
   -4   14    1      0.16      0.00
   -3   14    1     -1.13      0.00
   -2   14    1      0.34      0.00
   -1   14    1     -1.10      0.00
    0   14    1     -0.11      0.00
    1   14    1     -1.09      0.00
    2   14    1      0.68      0.00
    3   14    1     -0.71      0.00
    4   14    1      1.55      0.00
    5   14    1      0.43      0.00
    6   14    1      2.63      0.00
    7   14    1     -1.07      0.00
    8   14    1      0.75      0.00
    9   14    1     -0.76      0.00
   10   14    1     -0.36      0.00
   11   14    1      1.16      0.00
   12   14    1     -0.58      0.00
  -11   15    1      0.14      0.00
  -10   15    1      0.31      0.00
   -9   15    1      0.59      0.00
   -8   15    1      1.07      0.00
   -7   15    1      1.58      0.00
   -6   15    1      0.07      0.00
   -5   15    1      0.41      0.00
   -4   15    1      0.77      0.00
   -3   15    1      0.19      0.00
   -2   15    1      0.83      0.00
   -1   15    1      0.37      0.00
    0   15    1      0.83      0.00
    1   15    1     -0.82      0.00
    2   15    1      0.92      0.00
    3   15    1     -1.45      0.00
    4   15    1      0.49      0.00
    5   15    1     -1.81      0.00
    6   15    1      0.23      0.00
    7   15    1     -1.80      0.00
    8   15    1      0.79      0.00
    9   15    1     -0.10      0.00
   10   15    1     -0.66      0.00
   11   15    1     -0.09      0.00
  -11   16    1      0.64      0.00
  -10   16    1      0.06      0.00
   -9   16    1     -0.33      0.00
   -8   16    1     -1.06      0.00
   -7   16    1     -0.18      0.00
   -6   16    1     -0.11      0.00
   -5   16    1     -0.68      0.00
   -4   16    1     -0.08      0.00
   -3   16    1     -0.29      0.00
   -2   16    1     -0.36      0.00
   -1   16    1     -0.50      0.00
    0   16    1      0.01      0.00
    1   16    1     -0.65      0.00
    2   16    1      1.04      0.00
    3   16    1     -0.56      0.00
    4   16    1      1.23      0.00
    5   16    1     -0.65      0.00
    6   16    1      1.11      0.00
    7   16    1     -0.24      0.00
    8   16    1      0.76      0.00
    9   16    1     -0.15      0.00
   10   16    1     -0.26      0.00
   11   16    1      0.53      0.00
  -10   17    1     -0.29      0.00
   -9   17    1      0.06      0.00
   -8   17    1      0.48      0.00
   -7   17    1      0.18      0.00
   -6   17    1      0.87      0.00
   -5   17    1     -0.54      0.00
   -4   17    1      0.83      0.00
   -3   17    1      0.02      0.00
   -2   17    1      0.15      0.00
   -1   17    1     -0.12      0.00
    0   17    1      0.66      0.00
    1   17    1      0.70      0.00
    2   17    1      0.08      0.00
    3   17    1     -0.59      0.00
    4   17    1      1.04      0.00
    5   17    1     -0.21      0.00
    6   17    1      0.87      0.00
    7   17    1     -0.50      0.00
    8   17    1      0.22      0.00
    9   17    1      0.37      0.00
   10   17    1     -0.06      0.00
   -9   18    1      0.18      0.00
   -8   18    1     -0.34      0.00
   -7   18    1     -1.18      0.00
   -6   18    1      0.34      0.00
   -5   18    1     -0.69      0.00
   -4   18    1      0.08      0.00
   -3   18    1     -0.38      0.00
   -2   18    1      0.74      0.00
   -1   18    1     -0.45      0.00
    0   18    1     -0.64      0.00
    1   18    1     -0.04      0.00
    2   18    1     -0.67      0.00
    3   18    1     -0.46      0.00
    4   18    1      0.68      0.00
    5   18    1     -0.98      0.00
    6   18    1      0.10      0.00
    7   18    1     -0.70      0.00
    8   18    1     -0.06      0.00
    9   18    1      0.16      0.00
   -9   19    1     -0.01      0.00
   -8   19    1      0.47      0.00
   -7   19    1      0.46      0.00
   -6   19    1      0.75      0.00
   -5   19    1     -0.09      0.00
   -4   19    1      0.34      0.00
   -3   19    1     -0.44      0.00
   -2   19    1      0.77      0.00
   -1   19    1     -0.81      0.00
    0   19    1      0.09      0.00
    1   19    1      1.39      0.00
    2   19    1      0.30      0.00
    3   19    1     -0.15      0.00
    4   19    1      0.76      0.00
    5   19    1     -0.27      0.00
    6   19    1      1.06      0.00
    7   19    1     -0.07      0.00
    8   19    1      0.00      0.00
    9   19    1      0.70      0.00
   -8   20    1     -0.31      0.00
   -7   20    1     -0.78      0.00
   -6   20    1     -0.31      0.00
   -5   20    1     -0.06      0.00
   -4   20    1      0.24      0.00
   -3   20    1     -0.99      0.00
   -2   20    1      0.84      0.00
   -1   20    1     -0.63      0.00
    0   20    1     -0.19      0.00
    1   20    1     -0.18      0.00
    2   20    1     -0.34      0.00
    3   20    1     -0.92      0.00
    4   20    1      0.58      0.00
    5   20    1     -0.39      0.00
    6   20    1      0.48      0.00
    7   20    1     -0.10      0.00
    8   20    1     -0.31      0.00
   -7   21    1      0.59      0.00
   -6   21    1     -0.15      0.00
   -5   21    1     -0.07      0.00
   -4   21    1      0.37      0.00
   -3   21    1     -0.70      0.00
   -2   21    1      1.02      0.00
   -1   21    1     -0.58      0.00
    0   21    1      0.28      0.00
    1   21    1      0.22      0.00
    2   21    1      1.04      0.00
    3   21    1      0.10      0.00
    4   21    1      0.75      0.00
    5   21    1     -0.45      0.00
    6   21    1     -0.03      0.00
   -5   22    1     -0.34      0.00
   -4   22    1      0.84      0.00
   -3   22    1     -0.96      0.00
   -2   22    1      0.65      0.00
   -1   22    1     -0.48      0.00
    0   22    1      0.06      0.00
    1   22    1     -0.54      0.00
    2   22    1     -0.33      0.00
    3   22    1     -1.14      0.00
    4   22    1     -0.25      0.00
    5   22    1     -0.15      0.00
   -3   23    1     -0.68      0.00
   -2   23    1      0.24      0.00
   -1   23    1     -0.38      0.00
    0   23    1      0.18      0.00
    1   23    1      0.32      0.00
    2   23    1      0.60      0.00
    3   23    1      0.51      0.00
  -14    0    2      0.04      0.00
  -12    0    2      1.84      0.00
  -10    0    2      0.96      0.00
   -8    0    2     -0.70      0.00
   -6    0    2     -2.35      0.00
   -4    0    2     19.25      0.00
    2    0    2      5.10      0.00
    4    0    2     -5.33      0.00
    6    0    2      2.19      0.00
    8    0    2      3.32      0.00
   10    0    2      0.27      0.00
   12    0    2     -1.13      0.00
   14    0    2     -1.86      0.00
  -15    1    2      0.53      0.00
  -14    1    2     -0.54      0.00
  -13    1    2     -0.99      0.00
  -12    1    2     -0.26      0.00
  -11    1    2     -1.72      0.00
  -10    1    2     -0.25      0.00
   -9    1    2     -0.52      0.00
   -8    1    2      0.30      0.00
   -7    1    2      2.53      0.00
   -6    1    2      0.38      0.00
   -5    1    2     -4.41      0.00
   -4    1    2      0.24      0.00
   -3    1    2    -41.55      0.00
   -2    1    2      6.48      0.00
   -1    1    2    -81.96      0.00
    0    1    2      7.24      0.00
    1    1    2    -32.88      0.00
    2    1    2      2.99      0.00
    3    1    2      7.53      0.00
    4    1    2     -0.54      0.00
    5    1    2      1.95      0.00
    6    1    2     -1.21      0.00
    7    1    2     -4.07      0.00
    8    1    2     -0.07      0.00
    9    1    2     -1.76      0.00
   10    1    2      0.40      0.00
   11    1    2      0.22      0.00
   12    1    2      0.08      0.00
   13    1    2      1.82      0.00
   14    1    2      0.40      0.00
  -15    2    2      0.67      0.00
  -14    2    2     -0.45      0.00
  -13    2    2      0.51      0.00
  -12    2    2      1.20      0.00
  -11    2    2      0.29      0.00
  -10    2    2      1.04      0.00
   -9    2    2     -0.79      0.00
   -8    2    2     -1.05      0.00
   -7    2    2     -0.11      0.00
   -6    2    2     -2.86      0.00
   -5    2    2     -0.36      0.00
   -4    2    2     13.83      0.00
   -3    2    2     -2.71      0.00
   -2    2    2     53.53      0.00
   -1    2    2    -12.24      0.00
    0    2    2     50.21      0.00
    1    2    2     -6.32      0.00
    3    2    2     -1.72      0.00
    4    2    2     -4.99      0.00
    5    2    2      2.72      0.00
    6    2    2      2.13      0.00
    7    2    2      1.30      0.00
    8    2    2      3.59      0.00
    9    2    2     -0.38      0.00
   10    2    2      0.60      0.00
   11    2    2     -0.05      0.00
   12    2    2     -1.23      0.00
   13    2    2     -0.59      0.00
   14    2    2     -2.40      0.00
  -15    3    2      1.15      0.00
  -14    3    2     -1.14      0.00
  -13    3    2     -0.25      0.00
  -12    3    2     -0.20      0.00
  -11    3    2     -1.27      0.00
  -10    3    2      1.07      0.00
   -9    3    2     -0.75      0.00
   -8    3    2      1.15      0.00
   -7    3    2      2.93      0.00
   -6    3    2     -0.10      0.00
   -5    3    2     -0.65      0.00
   -4    3    2      1.12      0.00
   -3    3    2    -22.39      0.00
   -2    3    2     10.54      0.00
   -1    3    2    -39.82      0.00
    0    3    2     12.75      0.00
    1    3    2    -12.84      0.00
    2    3    2      6.68      0.00
    3    3    2      5.66      0.00
    4    3    2     -1.14      0.00
    5    3    2      1.52      0.00
    6    3    2     -2.58      0.00
    7    3    2     -3.51      0.00
    8    3    2     -1.05      0.00
    9    3    2     -1.95      0.00
   10    3    2      0.16      0.00
   11    3    2      0.32      0.00
   12    3    2      0.25      0.00
   13    3    2      2.00      0.00
   14    3    2      0.80      0.00
  -15    4    2      1.04      0.00
  -14    4    2     -0.51      0.00
  -13    4    2      0.55      0.00
  -12    4    2      0.35      0.00
  -11    4    2     -0.85      0.00
  -10    4    2      1.44      0.00
   -9    4    2     -2.40      0.00
   -8    4    2     -1.00      0.00
   -7    4    2     -0.16      0.00
   -6    4    2     -2.54      0.00
   -5    4    2      0.36      0.00
   -4    4    2      3.75      0.00
   -3    4    2     -3.76      0.00
   -2    4    2     19.31      0.00
   -1    4    2     -9.13      0.00
    0    4    2     13.52      0.00
    1    4    2     -6.81      0.00
    2    4    2     -2.30      0.00
    3    4    2     -1.15      0.00
    4    4    2     -4.08      0.00
    5    4    2      2.68      0.00
    6    4    2      1.57      0.00
    7    4    2      2.96      0.00
    8    4    2      2.46      0.00
    9    4    2      0.73      0.00
   10    4    2      0.52      0.00
   11    4    2     -0.10      0.00
   12    4    2     -0.96      0.00
   13    4    2     -1.09      0.00
   14    4    2     -1.51      0.00
  -14    5    2     -1.35      0.00
  -13    5    2      0.29      0.00
  -12    5    2      0.07      0.00
  -11    5    2     -1.17      0.00
  -10    5    2      1.86      0.00
   -9    5    2     -1.40      0.00
   -8    5    2      2.05      0.00
   -7    5    2      0.92      0.00
   -6    5    2     -0.60      0.00
   -5    5    2      1.87      0.00
   -4    5    2      1.16      0.00
   -3    5    2     -3.45      0.00
   -2    5    2      7.02      0.00
   -1    5    2     -6.49      0.00
    0    5    2      6.43      0.00
    1    5    2      0.86      0.00
    2    5    2      3.30      0.00
    3    5    2      4.46      0.00
    4    5    2     -1.22      0.00
    5    5    2      0.88      0.00
    6    5    2     -3.38      0.00
    7    5    2     -1.59      0.00
    8    5    2     -2.44      0.00
    9    5    2     -0.51      0.00
   10    5    2     -0.42      0.00
   11    5    2      0.55      0.00
   12    5    2      1.10      0.00
   13    5    2      0.81      0.00
   14    5    2      1.06      0.00
  -14    6    2     -0.32      0.00
  -13    6    2      0.48      0.00
  -12    6    2     -0.04      0.00
  -11    6    2     -0.99      0.00
  -10    6    2      1.40      0.00
   -9    6    2     -2.05      0.00
   -8    6    2      1.41      0.00
   -7    6    2     -0.97      0.00
   -6    6    2     -0.76      0.00
   -5    6    2      1.27      0.00
   -4    6    2     -1.98      0.00
   -3    6    2     -3.24      0.00
   -2    6    2      0.01      0.00
   -1    6    2     -3.60      0.00
    0    6    2     -2.06      0.00
    1    6    2     -1.19      0.00
    2    6    2     -4.29      0.00
    3    6    2      0.53      0.00
    4    6    2     -2.42      0.00
    5    6    2      1.97      0.00
    6    6    2      0.55      0.00
    7    6    2      3.41      0.00
    8    6    2      0.62      0.00
    9    6    2      1.32      0.00
   10    6    2     -0.34      0.00
   11    6    2     -0.60      0.00
   12    6    2     -0.50      0.00
   13    6    2     -2.19      0.00
   14    6    2      0.21      0.00
  -14    7    2     -1.29      0.00
  -13    7    2      0.48      0.00
  -12    7    2      0.11      0.00
  -11    7    2     -0.58      0.00
  -10    7    2      0.67      0.00
   -9    7    2     -1.75      0.00
   -8    7    2      1.71      0.00
   -7    7    2     -2.29      0.00
   -6    7    2     -0.90      0.00
   -5    7    2      2.13      0.00
   -4    7    2      0.05      0.00
   -3    7    2      3.17      0.00
   -2    7    2      3.15      0.00
   -1    7    2      4.21      0.00
    0    7    2      0.36      0.00
    1    7    2      3.92      0.00
    2    7    2     -0.62      0.00
    3    7    2      2.37      0.00
    4    7    2     -0.84      0.00
    5    7    2      0.60      0.00
    6    7    2     -2.06      0.00
    7    7    2      0.01      0.00
    8    7    2     -1.88      0.00
    9    7    2      0.78      0.00
   10    7    2     -0.80      0.00
   11    7    2      0.73      0.00
   12    7    2      1.82      0.00
   13    7    2      0.01      0.00
   14    7    2      1.11      0.00
  -14    8    2     -0.60      0.00
  -13    8    2      0.04      0.00
  -12    8    2      0.25      0.00
  -11    8    2     -0.76      0.00
  -10    8    2      0.67      0.00
   -9    8    2     -0.89      0.00
   -8    8    2      2.34      0.00
   -7    8    2      0.16      0.00
   -6    8    2      0.82      0.00
   -5    8    2      1.63      0.00
   -4    8    2     -2.63      0.00
   -3    8    2     -0.93      0.00
   -2    8    2     -3.91      0.00
   -1    8    2     -0.15      0.00
    0    8    2     -4.41      0.00
    1    8    2      1.22      0.00
    2    8    2     -2.57      0.00
    3    8    2      0.31      0.00
    4    8    2     -0.55      0.00
    5    8    2      0.23      0.00
    6    8    2     -0.27      0.00
    7    8    2      0.62      0.00
    8    8    2     -0.85      0.00
    9    8    2      1.03      0.00
   10    8    2     -0.81      0.00
   11    8    2     -0.56      0.00
   12    8    2     -0.35      0.00
   13    8    2     -2.26      0.00
   14    8    2      0.03      0.00
  -14    9    2     -0.93      0.00
  -13    9    2      0.17      0.00
  -12    9    2      0.65      0.00
  -11    9    2     -0.56      0.00
  -10    9    2      0.13      0.00
   -9    9    2     -0.68      0.00
   -8    9    2     -0.27      0.00
   -7    9    2     -2.01      0.00
   -6    9    2     -1.75      0.00
   -5    9    2      0.34      0.00
   -4    9    2     -0.03      0.00
   -3    9    2      2.75      0.00
   -2    9    2     -0.30      0.00
   -1    9    2      3.48      0.00
    0    9    2     -1.99      0.00
    1    9    2      2.03      0.00
    2    9    2     -0.93      0.00
    3    9    2      0.13      0.00
    4    9    2      0.43      0.00
    5    9    2      0.04      0.00
    6    9    2      0.86      0.00
    7    9    2      1.11      0.00
    8    9    2     -0.24      0.00
    9    9    2      1.06      0.00
   10    9    2     -1.09      0.00
   11    9    2      0.25      0.00
   12    9    2      1.15      0.00
   13    9    2      0.25      0.00
  -13   10    2     -0.22      0.00
  -12   10    2      0.63      0.00
  -11   10    2     -1.06      0.00
  -10   10    2      1.05      0.00
   -9   10    2      0.60      0.00
   -8   10    2      1.14      0.00
   -7   10    2      1.96      0.00
   -6   10    2      1.37      0.00
   -5   10    2      0.65      0.00
   -4   10    2     -0.51      0.00
   -3   10    2     -0.34      0.00
   -2   10    2     -1.74      0.00
   -1   10    2      1.68      0.00
    0   10    2     -1.22      0.00
    1   10    2      2.44      0.00
    2   10    2     -0.29      0.00
    3   10    2     -0.07      0.00
    4   10    2      0.45      0.00
    5   10    2     -1.21      0.00
    6   10    2     -0.70      0.00
    7   10    2     -1.14      0.00
    8   10    2     -1.10      0.00
    9   10    2      0.40      0.00
   10   10    2     -0.75      0.00
   11   10    2      0.25      0.00
   12   10    2     -0.19      0.00
   13   10    2     -0.91      0.00
  -13   11    2     -0.21      0.00
  -12   11    2      1.09      0.00
  -11   11    2     -0.61      0.00
  -10   11    2      0.00      0.00
   -9   11    2     -1.38      0.00
   -8   11    2     -2.27      0.00
   -7   11    2     -0.94      0.00
   -6   11    2     -1.29      0.00
   -5   11    2     -1.00      0.00
   -4   11    2      1.20      0.00
   -3   11    2      0.02      0.00
   -2   11    2      0.07      0.00
   -1   11    2     -0.27      0.00
    0   11    2     -3.00      0.00
    1   11    2     -0.33      0.00
    2   11    2     -1.64      0.00
    3   11    2     -0.70      0.00
    4   11    2      1.20      0.00
    5   11    2      0.20      0.00
    6   11    2      1.35      0.00
    7   11    2     -0.04      0.00
    8   11    2      0.21      0.00
    9   11    2      0.35      0.00
   10   11    2     -1.00      0.00
   11   11    2      0.16      0.00
   12   11    2     -0.27      0.00
   13   11    2      0.00      0.00
  -13   12    2      0.28      0.00
  -12   12    2     -0.09      0.00
  -11   12    2     -0.67      0.00
  -10   12    2      1.88      0.00
   -9   12    2      1.51      0.00
   -8   12    2      1.99      0.00
   -7   12    2      2.62      0.00
   -6   12    2      0.87      0.00
   -5   12    2     -0.42      0.00
   -4   12    2      0.93      0.00
   -3   12    2     -1.33      0.00
   -2   12    2      1.19      0.00
   -1   12    2      0.83      0.00
    0   12    2      0.73      0.00
    1   12    2      2.79      0.00
    2   12    2      0.70      0.00
    3   12    2     -0.49      0.00
    4   12    2     -0.41      0.00
    5   12    2     -1.49      0.00
    6   12    2     -0.19      0.00
    7   12    2     -1.14      0.00
    8   12    2      0.74      0.00
    9   12    2      0.58      0.00
   10   12    2     -1.08      0.00
   11   12    2      0.99      0.00
   12   12    2      0.05      0.00
  -12   13    2      0.33      0.00
  -11   13    2      0.07      0.00
  -10   13    2      0.06      0.00
   -9   13    2     -2.69      0.00
   -8   13    2     -2.27      0.00
   -7   13    2     -0.72      0.00
   -6   13    2     -1.14      0.00
   -5   13    2     -0.41      0.00
   -4   13    2      1.26      0.00
   -3   13    2     -1.48      0.00
   -2   13    2      0.74      0.00
   -1   13    2     -1.28      0.00
    0   13    2     -1.47      0.00
    1   13    2     -0.82      0.00
    2   13    2     -0.05      0.00
    3   13    2     -0.44      0.00
    4   13    2      1.67      0.00
    5   13    2      0.64      0.00
    6   13    2      1.97      0.00
    7   13    2     -1.47      0.00
    8   13    2     -0.09      0.00
    9   13    2     -0.03      0.00
   10   13    2     -0.79      0.00
   11   13    2      0.90      0.00
   12   13    2     -0.85      0.00
  -12   14    2     -0.87      0.00
  -11   14    2      0.16      0.00
  -10   14    2      1.42      0.00
   -9   14    2      1.06      0.00
   -8   14    2      1.48      0.00
   -7   14    2      1.88      0.00
   -6   14    2      0.02      0.00
   -5   14    2     -0.08      0.00
   -4   14    2      0.83      0.00
   -3   14    2     -0.62      0.00
   -2   14    2      1.28      0.00
   -1   14    2      0.14      0.00
    0   14    2      0.70      0.00
    1   14    2     -0.49      0.00
    2   14    2      1.06      0.00
    3   14    2     -1.83      0.00
    4   14    2     -0.46      0.00
    5   14    2     -2.25      0.00
    6   14    2      0.12      0.00
    7   14    2     -1.46      0.00
    8   14    2      0.90      0.00
    9   14    2      0.64      0.00
   10   14    2     -1.07      0.00
   11   14    2      0.71      0.00
   12   14    2     -0.18      0.00
  -11   15    2      0.45      0.00
  -10   15    2      0.15      0.00
   -9   15    2     -1.41      0.00
   -8   15    2     -1.04      0.00
   -7   15    2      0.11      0.00
   -6   15    2     -0.17      0.00
   -5   15    2     -0.61      0.00
   -4   15    2      0.26      0.00
   -3   15    2     -0.92      0.00
   -2   15    2     -0.36      0.00
   -1   15    2     -0.83      0.00
    0   15    2      0.27      0.00
    1   15    2     -1.06      0.00
    2   15    2      1.88      0.00
    3   15    2     -0.68      0.00
    4   15    2      1.78      0.00
    5   15    2     -0.15      0.00
    6   15    2      1.83      0.00
    7   15    2     -0.40      0.00
    8   15    2      0.30      0.00
    9   15    2      0.09      0.00
   10   15    2     -0.27      0.00
   11   15    2      1.00      0.00
  -11   16    2      0.06      0.00
  -10   16    2      0.13      0.00
   -9   16    2      0.39      0.00
   -8   16    2      0.31      0.00
   -7   16    2      0.02      0.00
   -6   16    2      0.27      0.00
   -5   16    2     -0.57      0.00
   -4   16    2      0.90      0.00
   -3   16    2      0.31      0.00
   -2   16    2      0.29      0.00
   -1   16    2      0.33      0.00
    0   16    2      0.98      0.00
    1   16    2     -0.95      0.00
    2   16    2      0.80      0.00
    3   16    2     -1.82      0.00
    4   16    2      0.76      0.00
    5   16    2     -1.15      0.00
    6   16    2      0.15      0.00
    7   16    2     -0.86      0.00
    8   16    2      0.25      0.00
    9   16    2      0.18      0.00
   10   16    2     -0.29      0.00
   11   16    2      0.26      0.00
  -10   17    2      0.24      0.00
   -9   17    2     -0.06      0.00
   -8   17    2     -0.24      0.00
   -7   17    2     -0.51      0.00
   -6   17    2      0.99      0.00
   -5   17    2     -0.89      0.00
   -4   17    2      0.05      0.00
   -3   17    2     -0.53      0.00
   -2   17    2     -0.20      0.00
   -1   17    2     -0.62      0.00
    0   17    2     -0.60      0.00
    1   17    2     -0.44      0.00
    2   17    2      0.44      0.00
    3   17    2     -0.71      0.00
    4   17    2      0.83      0.00
    5   17    2     -0.81      0.00
    6   17    2      0.05      0.00
    7   17    2     -0.37      0.00
    8   17    2      0.11      0.00
    9   17    2     -0.15      0.00
   10   17    2     -0.39      0.00
  -10   18    2     -0.21      0.00
   -9   18    2     -0.04      0.00
   -8   18    2      0.82      0.00
   -7   18    2     -0.28      0.00
   -6   18    2      0.64      0.00
   -5   18    2     -0.66      0.00
   -4   18    2      0.65      0.00
   -3   18    2     -0.03      0.00
   -2   18    2      0.51      0.00
   -1   18    2      0.02      0.00
    0   18    2      0.09      0.00
    1   18    2      1.16      0.00
    2   18    2      0.15      0.00
    3   18    2     -0.93      0.00
    4   18    2      0.74      0.00
    5   18    2     -0.05      0.00
    6   18    2      0.55      0.00
    7   18    2      0.05      0.00
    8   18    2      0.09      0.00
    9   18    2      0.67      0.00
   -9   19    2      0.02      0.00
   -8   19    2     -0.53      0.00
   -7   19    2     -0.65      0.00
   -6   19    2      0.09      0.00
   -5   19    2      0.10      0.00
   -4   19    2      0.03      0.00
   -3   19    2     -0.94      0.00
   -2   19    2      0.66      0.00
   -1   19    2     -0.38      0.00
    0   19    2     -0.77      0.00
    1   19    2      0.27      0.00
    2   19    2     -0.33      0.00
    3   19    2     -0.84      0.00
    4   19    2      0.53      0.00
    5   19    2     -0.52      0.00
    6   19    2     -0.14      0.00
    7   19    2     -0.38      0.00
    8   19    2     -0.48      0.00
   -8   20    2      0.68      0.00
   -7   20    2      0.42      0.00
   -6   20    2     -0.07      0.00
   -5   20    2     -0.28      0.00
   -4   20    2      0.51      0.00
   -3   20    2     -0.52      0.00
   -2   20    2      1.28      0.00
   -1   20    2     -0.49      0.00
    0   20    2     -0.24      0.00
    1   20    2      0.52      0.00
    2   20    2      0.78      0.00
    3   20    2     -0.61      0.00
    4   20    2      0.49      0.00
    5   20    2     -0.47      0.00
    6   20    2     -0.09      0.00
    7   20    2      0.17      0.00
   -7   21    2      0.09      0.00
   -6   21    2     -0.23      0.00
   -5   21    2      0.32      0.00
   -4   21    2      0.52      0.00
   -3   21    2     -1.12      0.00
   -2   21    2      0.81      0.00
   -1   21    2     -0.59      0.00
    0   21    2      0.16      0.00
    1   21    2     -0.60      0.00
    2   21    2      0.11      0.00
    3   21    2     -1.44      0.00
    4   21    2      0.24      0.00
    5   21    2      0.03      0.00
    6   21    2      0.24      0.00
   -5   22    2     -0.61      0.00
   -4   22    2      0.83      0.00
   -3   22    2     -0.81      0.00
   -2   22    2      0.84      0.00
   -1   22    2     -0.40      0.00
    0   22    2      0.38      0.00
    1   22    2      0.08      0.00
    2   22    2      1.20      0.00
    3   22    2      0.19      0.00
    4   22    2      0.67      0.00
    5   22    2     -0.28      0.00
   -3   23    2     -0.44      0.00
   -2   23    2      0.52      0.00
   -1   23    2     -0.17      0.00
    0   23    2     -0.04      0.00
    1   23    2     -0.61      0.00
    2   23    2     -0.38      0.00
    3   23    2     -0.98      0.00
  -15    0    3     -0.31      0.00
  -13    0    3     -1.36      0.00
  -11    0    3     -1.21      0.00
   -9    0    3      0.68      0.00
   -7    0    3      2.12      0.00
   -5    0    3    -11.63      0.00
   -3    0    3    -49.94      0.00
   -1    0    3    -69.40      0.00
    1    0    3    -12.25      0.00
    3    0    3      8.87      0.00
    5    0    3     -1.80      0.00
    7    0    3     -4.78      0.00
    9    0    3     -0.54      0.00
   11    0    3      1.19      0.00
   13    0    3      2.03      0.00
  -15    1    3      0.54      0.00
  -14    1    3      0.52      0.00
  -13    1    3      0.34      0.00
  -12    1    3      1.58      0.00
  -11    1    3      0.19      0.00
  -10    1    3      0.29      0.00
   -9    1    3     -0.23      0.00
   -8    1    3     -1.66      0.00
   -7    1    3     -0.17      0.00
   -6    1    3      1.30      0.00
   -5    1    3     -0.95      0.00
   -4    1    3     27.77      0.00
   -3    1    3     -4.51      0.00
   -2    1    3     65.46      0.00
   -1    1    3    -10.43      0.00
    0    1    3     42.28      0.00
    1    1    3     -3.96      0.00
    2    1    3     -6.93      0.00
    3    1    3     -0.07      0.00
    4    1    3     -3.18      0.00
    5    1    3      1.89      0.00
    6    1    3      4.35      0.00
    7    1    3      0.56      0.00
    8    1    3      3.03      0.00
    9    1    3     -0.48      0.00
   10    1    3     -0.38      0.00
   11    1    3      0.07      0.00
   12    1    3     -1.69      0.00
   13    1    3     -0.47      0.00
   14    1    3     -1.66      0.00
  -15    2    3      0.36      0.00
  -14    2    3     -0.92      0.00
  -13    2    3     -0.92      0.00
  -12    2    3      0.01      0.00
  -11    2    3     -0.79      0.00
  -10    2    3      0.40      0.00
   -9    2    3      0.67      0.00
   -8    2    3      0.31      0.00
   -7    2    3      2.78      0.00
   -6    2    3      0.81      0.00
   -5    2    3     -8.05      0.00
   -4    2    3      3.31      0.00
   -3    2    3    -38.41      0.00
   -2    2    3     13.69      0.00
   -1    2    3    -49.08      0.00
    0    2    3     11.36      0.00
    1    2    3     -6.35      0.00
    2    2    3      2.13      0.00
    3    2    3      6.87      0.00
    4    2    3     -3.16      0.00
    5    2    3     -1.58      0.00
    6    2    3     -2.30      0.00
    7    2    3     -4.71      0.00
    8    2    3      0.16      0.00
    9    2    3     -1.05      0.00
   10    2    3      0.37      0.00
   11    2    3      0.90      0.00
   12    2    3      0.36      0.00
   13    2    3      2.28      0.00
   14    2    3      0.71      0.00
  -15    3    3      1.17      0.00
  -14    3    3     -0.13      0.00
  -13    3    3      0.42      0.00
  -12    3    3      0.73      0.00
  -11    3    3     -0.63      0.00
  -10    3    3      0.53      0.00
   -9    3    3     -1.37      0.00
   -8    3    3     -2.22      0.00
   -7    3    3      0.53      0.00
   -6    3    3     -0.76      0.00
   -5    3    3     -1.80      0.00
   -4    3    3     14.78      0.00
   -3    3    3     -9.19      0.00
   -2    3    3     35.57      0.00
   -1    3    3    -16.83      0.00
    0    3    3     17.06      0.00
    1    3    3     -8.90      0.00
    2    3    3     -5.55      0.00
    3    3    3     -0.05      0.00
    4    3    3     -2.57      0.00
    5    3    3      3.36      0.00
    6    3    3      3.79      0.00
    7    3    3      1.54      0.00
    8    3    3      2.78      0.00
    9    3    3     -0.44      0.00
   10    3    3     -0.10      0.00
   11    3    3      0.10      0.00
   12    3    3     -1.44      0.00
   13    3    3     -0.82      0.00
   14    3    3     -2.02      0.00
  -15    4    3      0.50      0.00
  -14    4    3     -0.76      0.00
  -13    4    3     -0.17      0.00
  -12    4    3      0.68      0.00
  -11    4    3     -0.89      0.00
  -10    4    3      2.04      0.00
   -9    4    3      0.29      0.00
   -8    4    3      0.36      0.00
   -7    4    3      2.84      0.00
   -6    4    3     -0.20      0.00
   -5    4    3     -1.84      0.00
   -4    4    3      4.73      0.00
   -3    4    3    -15.19      0.00
   -2    4    3     12.22      0.00
   -1    4    3    -16.26      0.00
    0    4    3      9.71      0.00
    1    4    3      1.32      0.00
    2    4    3      2.42      0.00
    3    4    3      4.52      0.00
    4    4    3     -3.38      0.00
    5    4    3     -1.18      0.00
    6    4    3     -3.02      0.00
    7    4    3     -3.20      0.00
    8    4    3     -0.80      0.00
    9    4    3     -0.70      0.00
   10    4    3      0.13      0.00
   11    4    3      0.50      0.00
   12    4    3      0.84      0.00
   13    4    3      1.54      0.00
   14    4    3      0.84      0.00
  -14    5    3     -0.35      0.00
  -13    5    3      0.13      0.00
  -12    5    3      0.31      0.00
  -11    5    3     -1.27      0.00
  -10    5    3      1.36      0.00
   -9    5    3     -1.76      0.00
   -8    5    3     -0.76      0.00
   -7    5    3      0.53      0.00
   -6    5    3     -1.50      0.00
   -5    5    3     -0.84      0.00
   -4    5    3      1.93      0.00
   -3    5    3     -7.93      0.00
   -2    5    3      7.22      0.00
   -1    5    3     -8.66      0.00
    0    5    3      0.27      0.00
    1    5    3     -4.83      0.00
    2    5    3     -4.92      0.00
    3    5    3      1.19      0.00
    4    5    3     -1.74      0.00
    5    5    3      2.98      0.00
    6    5    3      1.94      0.00
    7    5    3      2.88      0.00
    8    5    3      0.81      0.00
    9    5    3      0.53      0.00
   10    5    3     -0.55      0.00
   11    5    3     -0.59      0.00
   12    5    3     -0.84      0.00
   13    5    3     -1.33      0.00
   14    5    3     -0.49      0.00
  -14    6    3     -0.36      0.00
  -13    6    3      0.23      0.00
  -12    6    3      0.94      0.00
  -11    6    3     -1.15      0.00
  -10    6    3      1.66      0.00
   -9    6    3     -1.28      0.00
   -8    6    3      1.00      0.00
   -7    6    3     -0.05      0.00
   -6    6    3     -0.75      0.00
   -5    6    3      2.01      0.00
   -4    6    3      2.91      0.00
   -3    6    3     -0.49      0.00
   -2    6    3      6.27      0.00
   -1    6    3      0.40      0.00
    0    6    3      2.01      0.00
    1    6    3      3.62      0.00
    2    6    3     -0.87      0.00
    3    6    3      2.97      0.00
    4    6    3     -2.49      0.00
    5    6    3     -0.28      0.00
    6    6    3     -3.17      0.00
    7    6    3     -0.99      0.00
    8    6    3     -1.96      0.00
    9    6    3      0.38      0.00
   10    6    3     -0.13      0.00
   11    6    3      0.46      0.00
   12    6    3      1.91      0.00
   13    6    3     -0.01      0.00
   14    6    3      0.92      0.00
  -14    7    3     -0.45      0.00
  -13    7    3     -0.05      0.00
  -12    7    3      0.45      0.00
  -11    7    3     -0.46      0.00
  -10    7    3      1.31      0.00
   -9    7    3     -1.11      0.00
   -8    7    3      2.46      0.00
   -7    7    3      0.07      0.00
   -6    7    3     -0.55      0.00
   -5    7    3      0.46      0.00
   -4    7    3     -2.87      0.00
   -3    7    3     -3.81      0.00
   -2    7    3     -3.16      0.00
   -1    7    3     -1.72      0.00
    0    7    3     -4.09      0.00
    1    7    3      0.99      0.00
    2    7    3     -3.21      0.00
    3    7    3      1.66      0.00
    4    7    3     -0.88      0.00
    5    7    3      1.99      0.00
    6    7    3     -0.07      0.00
    7    7    3      2.18      0.00
    8    7    3     -0.74      0.00
    9    7    3      1.26      0.00
   10    7    3     -0.87      0.00
   11    7    3     -1.14      0.00
   12    7    3     -0.22      0.00
   13    7    3     -1.80      0.00
   14    7    3      0.33      0.00
  -14    8    3     -0.03      0.00
  -13    8    3     -0.02      0.00
  -12    8    3      0.96      0.00
  -11    8    3     -0.94      0.00
  -10    8    3      0.63      0.00
   -9    8    3     -1.78      0.00
   -8    8    3      0.88      0.00
   -7    8    3     -2.38      0.00
   -6    8    3     -1.38      0.00
   -5    8    3      2.19      0.00
   -4    8    3      0.72      0.00
   -3    8    3      2.73      0.00
   -2    8    3      0.76      0.00
   -1    8    3      3.68      0.00
    0    8    3     -1.89      0.00
    1    8    3      2.56      0.00
    2    8    3     -1.41      0.00
    3    8    3      0.99      0.00
    4    8    3     -1.00      0.00
    5    8    3      0.39      0.00
    6    8    3     -0.83      0.00
    7    8    3      0.64      0.00
    8    8    3     -1.37      0.00
    9    8    3      0.98      0.00
   10    8    3     -0.48      0.00
   11    8    3      0.30      0.00
   12    8    3      2.19      0.00
   13    8    3     -0.26      0.00
  -14    9    3     -0.07      0.00
  -13    9    3     -0.58      0.00
  -12    9    3      0.92      0.00
  -11    9    3     -0.28      0.00
  -10    9    3      0.92      0.00
   -9    9    3      0.05      0.00
   -8    9    3      2.20      0.00
   -7    9    3      1.16      0.00
   -6    9    3      0.78      0.00
   -5    9    3      0.47      0.00
   -4    9    3     -2.08      0.00
   -3    9    3     -0.44      0.00
   -2    9    3     -2.84      0.00
   -1    9    3      2.17      0.00
    0    9    3     -2.21      0.00
    1    9    3      2.08      0.00
    2    9    3     -0.58      0.00
    3    9    3      0.08      0.00
    4    9    3     -0.08      0.00
    5    9    3     -0.45      0.00
    6    9    3     -0.90      0.00
    7    9    3     -0.15      0.00
    8    9    3     -1.41      0.00
    9    9    3      1.01      0.00
   10    9    3     -0.44      0.00
   11    9    3     -0.67      0.00
   12    9    3      0.17      0.00
   13    9    3     -1.08      0.00
  -13   10    3     -0.26      0.00
  -12   10    3      1.44      0.00
  -11   10    3     -1.05      0.00
  -10   10    3     -0.22      0.00
   -9   10    3     -1.31      0.00
   -8   10    3     -1.17      0.00
   -7   10    3     -1.70      0.00
   -6   10    3     -1.04      0.00
   -5   10    3     -0.13      0.00
   -4   10    3      0.66      0.00
   -3   10    3      1.34      0.00
   -2   10    3     -1.69      0.00
   -1   10    3      1.00      0.00
    0   10    3     -3.30      0.00
    1   10    3      0.28      0.00
    2   10    3     -0.82      0.00
    3   10    3     -0.12      0.00
    4   10    3      0.85      0.00
    5   10    3      0.53      0.00
    6   10    3      0.83      0.00
    7   10    3      0.98      0.00
    8   10    3     -0.19      0.00
    9   10    3      1.06      0.00
   10   10    3     -0.62      0.00
   11   10    3      0.09      0.00
   12   10    3      0.91      0.00
   13   10    3      0.20      0.00
  -13   11    3     -0.66      0.00
  -12   11    3      0.53      0.00
  -11   11    3     -0.87      0.00
  -10   11    3      1.64      0.00
   -9   11    3      1.66      0.00
   -8   11    3      1.26      0.00
   -7   11    3      1.89      0.00
   -6   11    3      1.02      0.00
   -5   11    3     -0.88      0.00
   -4   11    3      0.09      0.00
   -3   11    3     -0.39      0.00
   -2   11    3      0.01      0.00
   -1   11    3      2.63      0.00
    0   11    3      0.20      0.00
    1   11    3      2.77      0.00
    2   11    3      0.31      0.00
    3   11    3     -1.06      0.00
    4   11    3     -0.32      0.00
    5   11    3     -1.29      0.00
    6   11    3     -0.42      0.00
    7   11    3     -0.56      0.00
    8   11    3     -0.21      0.00
    9   11    3      0.81      0.00
   10   11    3     -0.44      0.00
   11   11    3      0.63      0.00
   12   11    3      0.42      0.00
   13   11    3     -0.08      0.00
  -13   12    3     -0.01      0.00
  -12   12    3      0.98      0.00
  -11   12    3     -0.73      0.00
  -10   12    3     -0.64      0.00
   -9   12    3     -2.22      0.00
   -8   12    3     -2.53      0.00
   -7   12    3     -0.91      0.00
   -6   12    3     -0.34      0.00
   -5   12    3     -0.81      0.00
   -4   12    3      1.30      0.00
   -3   12    3     -0.87      0.00
   -2   12    3     -0.47      0.00
   -1   12    3     -0.79      0.00
    0   12    3     -2.92      0.00
    1   12    3     -0.18      0.00
    2   12    3     -0.30      0.00
    3   12    3      0.10      0.00
    4   12    3      1.47      0.00
    5   12    3      0.99      0.00
    6   12    3      1.06      0.00
    7   12    3     -0.67      0.00
    8   12    3     -0.30      0.00
    9   12    3      0.81      0.00
   10   12    3     -1.07      0.00
   11   12    3      0.44      0.00
   12   12    3     -0.69      0.00
  -12   13    3     -0.47      0.00
  -11   13    3     -0.69      0.00
  -10   13    3      2.14      0.00
   -9   13    3      1.32      0.00
   -8   13    3      1.26      0.00
   -7   13    3      1.61      0.00
   -6   13    3      0.21      0.00
   -5   13    3     -0.87      0.00
   -4   13    3      0.78      0.00
   -3   13    3     -0.81      0.00
   -2   13    3      1.30      0.00
   -1   13    3      1.06      0.00
    0   13    3      0.19      0.00
    1   13    3      0.97      0.00
    2   13    3      0.45      0.00
    3   13    3     -1.64      0.00
    4   13    3     -0.99      0.00
    5   13    3     -1.62      0.00
    6   13    3      0.42      0.00
    7   13    3     -0.55      0.00
    8   13    3      0.71      0.00
    9   13    3      1.35      0.00
   10   13    3     -1.07      0.00
   11   13    3      1.21      0.00
   12   13    3      0.24      0.00
  -12   14    3     -0.19      0.00
  -11   14    3     -0.30      0.00
  -10   14    3     -0.23      0.00
   -9   14    3     -1.98      0.00
   -8   14    3     -1.48      0.00
   -7   14    3      0.11      0.00
   -6   14    3     -0.33      0.00
   -5   14    3     -0.63      0.00
   -4   14    3      0.57      0.00
   -3   14    3     -1.23      0.00
   -2   14    3     -0.06      0.00
   -1   14    3     -0.75      0.00
    0   14    3     -0.18      0.00
    1   14    3     -0.83      0.00
    2   14    3      1.85      0.00
    3   14    3     -0.18      0.00
    4   14    3      1.86      0.00
    5   14    3      0.53      0.00
    6   14    3      1.85      0.00
    7   14    3     -0.60      0.00
    8   14    3     -0.41      0.00
    9   14    3      0.65      0.00
   10   14    3     -0.84      0.00
   11   14    3      0.80      0.00
  -11   15    3     -0.29      0.00
  -10   15    3      1.05      0.00
   -9   15    3      0.28      0.00
   -8   15    3      0.14      0.00
   -7   15    3      0.09      0.00
   -6   15    3      0.07      0.00
   -5   15    3     -0.35      0.00
   -4   15    3      1.10      0.00
   -3   15    3      0.22      0.00
   -2   15    3      0.84      0.00
   -1   15    3      0.27      0.00
    0   15    3      1.03      0.00
    1   15    3     -1.58      0.00
    2   15    3      1.08      0.00
    3   15    3     -2.01      0.00
    4   15    3      0.07      0.00
    5   15    3     -1.56      0.00
    6   15    3      0.17      0.00
    7   15    3     -0.67      0.00
    8   15    3      0.13      0.00
    9   15    3      0.57      0.00
   10   15    3     -0.92      0.00
   11   15    3      0.58      0.00
  -11   16    3     -0.08      0.00
  -10   16    3      0.29      0.00
   -9   16    3     -0.57      0.00
   -8   16    3      0.02      0.00
   -7   16    3      0.14      0.00
   -6   16    3      0.92      0.00
   -5   16    3     -1.19      0.00
   -4   16    3     -0.16      0.00
   -3   16    3     -0.70      0.00
   -2   16    3     -0.59      0.00
   -1   16    3     -0.81      0.00
    0   16    3      0.44      0.00
    1   16    3     -1.28      0.00
    2   16    3      2.05      0.00
    3   16    3     -0.79      0.00
    4   16    3      1.45      0.00
    5   16    3     -0.21      0.00
    6   16    3      0.70      0.00
    7   16    3      0.07      0.00
    8   16    3      0.19      0.00
    9   16    3      0.04      0.00
   10   16    3     -0.22      0.00
  -10   17    3     -0.17      0.00
   -9   17    3     -0.06      0.00
   -8   17    3      0.17      0.00
   -7   17    3     -0.83      0.00
   -6   17    3      0.43      0.00
   -5   17    3     -0.53      0.00
   -4   17    3      1.13      0.00
   -3   17    3      0.67      0.00
   -2   17    3      0.45      0.00
   -1   17    3      0.43      0.00
    0   17    3      0.81      0.00
    1   17    3     -0.19      0.00
    2   17    3      0.68      0.00
    3   17    3     -1.36      0.00
    4   17    3      0.59      0.00
    5   17    3      0.09      0.00
    6   17    3      0.22      0.00
    7   17    3     -0.17      0.00
    8   17    3      0.42      0.00
    9   17    3      0.10      0.00
   10   17    3      0.01      0.00
  -10   18    3      0.22      0.00
   -9   18    3     -0.45      0.00
   -8   18    3      0.21      0.00
   -7   18    3     -0.52      0.00
   -6   18    3      0.95      0.00
   -5   18    3     -0.65      0.00
   -4   18    3     -0.18      0.00
   -3   18    3     -0.83      0.00
   -2   18    3     -0.08      0.00
   -1   18    3     -0.09      0.00
    0   18    3     -0.85      0.00
    1   18    3      0.08      0.00
    2   18    3      0.45      0.00
    3   18    3     -0.56      0.00
    4   18    3      0.54      0.00
    5   18    3      0.01      0.00
    6   18    3     -0.44      0.00
    7   18    3     -0.25      0.00
    8   18    3     -0.21      0.00
    9   18    3     -0.36      0.00
   -9   19    3      0.40      0.00
   -8   19    3      0.50      0.00
   -7   19    3      0.16      0.00
   -6   19    3     -0.45      0.00
   -5   19    3      0.02      0.00
   -4   19    3      0.71      0.00
   -3   19    3      0.15      0.00
   -2   19    3      0.81      0.00
   -1   19    3     -0.01      0.00
    0   19    3     -0.58      0.00
    1   19    3      0.74      0.00
    2   19    3      0.65      0.00
    3   19    3     -0.69      0.00
    4   19    3      0.19      0.00
    5   19    3      0.39      0.00
    6   19    3      0.09      0.00
    7   19    3      0.24      0.00
    8   19    3      0.25      0.00
   -8   20    3     -0.62      0.00
   -7   20    3      0.03      0.00
   -6   20    3      0.05      0.00
   -5   20    3      0.16      0.00
   -4   20    3      0.10      0.00
   -3   20    3     -1.50      0.00
   -2   20    3      0.65      0.00
   -1   20    3     -0.12      0.00
    0   20    3     -0.30      0.00
    1   20    3     -0.02      0.00
    2   20    3      0.27      0.00
    3   20    3     -0.94      0.00
    4   20    3      0.33      0.00
    5   20    3      0.61      0.00
    6   20    3     -0.03      0.00
    7   20    3      0.42      0.00
   -7   21    3      0.58      0.00
   -6   21    3     -0.71      0.00
   -5   21    3     -0.13      0.00
   -4   21    3      0.72      0.00
   -3   21    3     -0.51      0.00
   -2   21    3      1.16      0.00
   -1   21    3     -0.51      0.00
    0   21    3      0.18      0.00
    1   21    3     -0.11      0.00
    2   21    3      1.66      0.00
    3   21    3     -0.15      0.00
    4   21    3      0.32      0.00
    5   21    3     -0.13      0.00
    6   21    3     -0.70      0.00
   -5   22    3     -0.37      0.00
   -4   22    3      0.61      0.00
   -3   22    3     -1.11      0.00
   -2   22    3      0.65      0.00
   -1   22    3     -0.53      0.00
    0   22    3      0.03      0.00
    1   22    3     -0.95      0.00
    2   22    3     -0.04      0.00
    3   22    3     -1.17      0.00
    4   22    3      0.03      0.00
    5   22    3      0.59      0.00
   -3   23    3     -0.44      0.00
   -2   23    3      0.23      0.00
   -1   23    3     -0.14      0.00
    0   23    3      0.49      0.00
    1   23    3      0.29      0.00
    2   23    3      1.10      0.00
    3   23    3      0.29      0.00
  -14    0    4      0.95      0.00
  -12    0    4      1.27      0.00
  -10    0    4     -0.41      0.00
   -8    0    4     -1.58      0.00
   -6    0    4      6.49      0.00
   -4    0    4     34.45      0.00
   -2    0    4     55.52      0.00
    2    0    4    -11.47      0.00
    4    0    4      0.77      0.00
    6    0    4      5.98      0.00
    8    0    4      1.75      0.00
   10    0    4     -1.36      0.00
   12    0    4     -2.07      0.00
   14    0    4     -0.78      0.00
  -15    1    4     -0.46      0.00
  -14    1    4     -0.64      0.00
  -13    1    4     -0.95      0.00
  -12    1    4      0.08      0.00
  -11    1    4     -0.38      0.00
  -10    1    4      0.00      0.00
   -9    1    4      1.23      0.00
   -8    1    4      0.21      0.00
   -7    1    4      0.21      0.00
   -6    1    4      1.14      0.00
   -5    1    4    -17.68      0.00
   -4    1    4      3.28      0.00
   -3    1    4    -47.43      0.00
   -2    1    4      9.64      0.00
   -1    1    4    -43.09      0.00
    0    1    4      5.99      0.00
    1    1    4      2.64      0.00
    2    1    4     -0.28      0.00
    3    1    4      5.02      0.00
    4    1    4     -2.16      0.00
    5    1    4     -4.66      0.00
    6    1    4     -1.18      0.00
    7    1    4     -4.64      0.00
    8    1    4      0.42      0.00
    9    1    4      0.30      0.00
   10    1    4      0.05      0.00
   11    1    4      1.68      0.00
   12    1    4      0.24      0.00
   13    1    4      1.95      0.00
   14    1    4      0.31      0.00
  -15    2    4      0.92      0.00
  -14    2    4      0.53      0.00
  -13    2    4      0.02      0.00
  -12    2    4      0.76      0.00
  -11    2    4     -0.45      0.00
  -10    2    4     -0.52      0.00
   -9    2    4     -0.42      0.00
   -8    2    4     -2.14      0.00
   -7    2    4     -0.36      0.00
   -6    2    4      4.17      0.00
   -5    2    4     -3.98      0.00
   -4    2    4     26.49      0.00
   -3    2    4    -11.49      0.00
   -2    2    4     42.42      0.00
   -1    2    4    -15.69      0.00
    0    2    4     11.32      0.00
    1    2    4     -3.55      0.00
    2    2    4     -8.67      0.00
    3    2    4      3.03      0.00
    4    2    4      0.77      0.00
    5    2    4      3.40      0.00
    6    2    4      5.56      0.00
    7    2    4      0.34      0.00
    8    2    4      1.96      0.00
    9    2    4     -1.03      0.00
   10    2    4     -0.87      0.00
   11    2    4      0.05      0.00
   12    2    4     -1.75      0.00
   13    2    4     -0.95      0.00
   14    2    4     -1.53      0.00
  -15    3    4      0.39      0.00
  -14    3    4     -0.81      0.00
  -13    3    4     -0.32      0.00
  -12    3    4      0.64      0.00
  -11    3    4     -0.01      0.00
  -10    3    4      1.15      0.00
   -9    3    4      1.44      0.00
   -8    3    4     -0.34      0.00
   -7    3    4      1.82      0.00
   -6    3    4      1.57      0.00
   -5    3    4     -9.39      0.00
   -4    3    4      7.92      0.00
   -3    3    4    -27.91      0.00
   -2    3    4     16.62      0.00
   -1    3    4    -20.90      0.00
    0    3    4     11.01      0.00
    1    3    4      4.73      0.00
    2    3    4      0.58      0.00
    3    3    4      3.20      0.00
    4    3    4     -4.06      0.00
    5    3    4     -3.69      0.00
    6    3    4     -2.15      0.00
    7    3    4     -3.80      0.00
    8    3    4      0.71      0.00
    9    3    4     -0.05      0.00
   10    3    4      0.10      0.00
   11    3    4      0.89      0.00
   12    3    4      0.48      0.00
   13    3    4      2.09      0.00
   14    3    4      0.57      0.00
  -15    4    4      0.72      0.00
  -14    4    4     -0.02      0.00
  -13    4    4     -0.59      0.00
  -12    4    4      0.35      0.00
  -11    4    4     -1.66      0.00
  -10    4    4      0.07      0.00
   -9    4    4     -0.85      0.00
   -8    4    4     -2.65      0.00
   -7    4    4      0.83      0.00
   -6    4    4      0.36      0.00
   -5    4    4     -4.66      0.00
   -4    4    4     10.52      0.00
   -3    4    4    -12.99      0.00
   -2    4    4     17.14      0.00
   -1    4    4    -12.71      0.00
    0    4    4      1.03      0.00
    1    4    4     -4.38      0.00
    2    4    4     -4.94      0.00
    3    4    4      3.61      0.00
    4    4    4      0.73      0.00
    5    4    4      3.40      0.00
    6    4    4      4.01      0.00
    7    4    4      0.92      0.00
    8    4    4      1.10      0.00
    9    4    4     -0.78      0.00
   10    4    4     -0.52      0.00
   11    4    4     -0.47      0.00
   12    4    4     -1.04      0.00
   13    4    4     -1.07      0.00
   14    4    4     -1.20      0.00
  -14    5    4     -0.05      0.00
  -13    5    4      0.19      0.00
  -12    5    4      1.03      0.00
  -11    5    4     -0.75      0.00
  -10    5    4      1.58      0.00
   -9    5    4      0.59      0.00
   -8    5    4     -0.73      0.00
   -7    5    4      1.71      0.00
   -6    5    4      0.58      0.00
   -5    5    4     -1.19      0.00
   -4    5    4      7.24      0.00
   -3    5    4     -6.87      0.00
   -2    5    4     10.54      0.00
   -1    5    4     -3.01      0.00
    0    5    4      5.42      0.00
    1    5    4      4.74      0.00
    2    5    4     -0.55      0.00
    3    5    4      2.37      0.00
    4    5    4     -3.40      0.00
    5    5    4     -2.23      0.00
    6    5    4     -2.75      0.00
    7    5    4     -1.68      0.00
    8    5    4     -0.55      0.00
    9    5    4      0.61      0.00
   10    5    4      0.36      0.00
   11    5    4      0.57      0.00
   12    5    4      1.16      0.00
   13    5    4      0.84      0.00
   14    5    4      0.58      0.00
  -14    6    4     -0.25      0.00
  -13    6    4     -0.80      0.00
  -12    6    4      0.58      0.00
  -11    6    4     -1.39      0.00
  -10    6    4      1.08      0.00
   -9    6    4     -0.85      0.00
   -8    6    4      0.07      0.00
   -7    6    4      0.58      0.00
   -6    6    4     -1.45      0.00
   -5    6    4     -2.22      0.00
   -4    6    4     -0.02      0.00
   -3    6    4     -7.58      0.00
   -2    6    4      1.07      0.00
   -1    6    4     -3.79      0.00
    0    6    4     -2.39      0.00
    1    6    4      0.46      0.00
    2    6    4     -3.24      0.00
    3    6    4      3.35      0.00
    4    6    4      0.34      0.00
    5    6    4      2.92      0.00
    6    6    4      1.53      0.00
    7    6    4      2.19      0.00
    8    6    4     -0.19      0.00
    9    6    4      0.48      0.00
   10    6    4     -0.59      0.00
   11    6    4     -1.32      0.00
   12    6    4     -0.17      0.00
   13    6    4     -1.30      0.00
   14    6    4      0.25      0.00
  -14    7    4      0.38      0.00
  -13    7    4     -0.19      0.00
  -12    7    4      0.58      0.00
  -11    7    4     -1.17      0.00
  -10    7    4      0.56      0.00
   -9    7    4     -1.46      0.00
   -8    7    4      0.13      0.00
   -7    7    4     -0.94      0.00
   -6    7    4     -0.52      0.00
   -5    7    4      2.50      0.00
   -4    7    4      3.26      0.00
   -3    7    4      1.48      0.00
   -2    7    4      3.24      0.00
   -1    7    4      3.27      0.00
    0    7    4     -0.98      0.00
    1    7    4      3.44      0.00
    2    7    4     -2.12      0.00
    3    7    4      1.36      0.00
    4    7    4     -2.30      0.00
    5    7    4     -0.31      0.00
    6    7    4     -2.16      0.00
    7    7    4      0.16      0.00
    8    7    4     -1.60      0.00
    9    7    4      1.00      0.00
   10    7    4      0.41      0.00
   11    7    4      0.28      0.00
   12    7    4      1.93      0.00
   13    7    4     -0.42      0.00
   14    7    4      0.23      0.00
  -14    8    4     -0.11      0.00
  -13    8    4     -0.93      0.00
  -12    8    4      0.93      0.00
  -11    8    4     -0.30      0.00
  -10    8    4      1.14      0.00
   -9    8    4     -0.86      0.00
   -8    8    4      2.67      0.00
   -7    8    4      0.47      0.00
   -6    8    4     -0.74      0.00
   -5    8    4     -0.24      0.00
   -4    8    4     -2.38      0.00
   -3    8    4     -1.48      0.00
   -2    8    4     -2.44      0.00
   -1    8    4      1.91      0.00
    0    8    4     -2.35      0.00
    1    8    4      2.47      0.00
    2    8    4     -1.28      0.00
    3    8    4      1.54      0.00
    4    8    4     -0.35      0.00
    5    8    4      1.31      0.00
    6    8    4     -0.30      0.00
    7    8    4      1.40      0.00
    8    8    4     -1.02      0.00
    9    8    4      1.15      0.00
   10    8    4     -0.27      0.00
   11    8    4     -1.51      0.00
   12    8    4      0.42      0.00
   13    8    4     -0.94      0.00
  -14    9    4      0.52      0.00
  -13    9    4     -0.77      0.00
  -12    9    4      0.74      0.00
  -11    9    4     -1.33      0.00
  -10    9    4     -0.42      0.00
   -9    9    4     -1.76      0.00
   -8    9    4     -0.28      0.00
   -7    9    4     -1.95      0.00
   -6    9    4     -1.02      0.00
   -5    9    4      1.41      0.00
   -4    9    4      0.90      0.00
   -3    9    4      1.79      0.00
   -2    9    4     -1.79      0.00
   -1    9    4      2.06      0.00
    0    9    4     -2.91      0.00
    1    9    4      0.85      0.00
    2    9    4     -0.55      0.00
    3    9    4      0.41      0.00
    4    9    4      0.09      0.00
    5    9    4      0.55      0.00
    6    9    4      0.19      0.00
    7    9    4      1.20      0.00
    8    9    4     -0.82      0.00
    9    9    4      0.90      0.00
   10    9    4      0.26      0.00
   11    9    4     -0.39      0.00
   12    9    4      1.55      0.00
   13    9    4     -0.33      0.00
  -13   10    4     -1.36      0.00
  -12   10    4      0.57      0.00
  -11   10    4     -0.11      0.00
  -10   10    4      1.13      0.00
   -9   10    4      0.81      0.00
   -8   10    4      1.73      0.00
   -7   10    4      0.89      0.00
   -6   10    4      0.76      0.00
   -5   10    4     -0.67      0.00
   -4   10    4     -0.76      0.00
   -3   10    4      0.86      0.00
   -2   10    4     -0.74      0.00
   -1   10    4      3.67      0.00
    0   10    4     -0.11      0.00
    1   10    4      1.85      0.00
    2   10    4      0.04      0.00
    3   10    4     -0.87      0.00
    4   10    4     -0.54      0.00
    5   10    4     -0.55      0.00
    6   10    4     -0.67      0.00
    7   10    4      0.19      0.00
    8   10    4     -0.98      0.00
    9   10    4      0.69      0.00
   10   10    4     -0.03      0.00
   11   10    4     -0.64      0.00
   12   10    4      0.27      0.00
   13   10    4     -0.41      0.00
  -13   11    4     -0.49      0.00
  -12   11    4      1.46      0.00
  -11   11    4     -1.25      0.00
  -10   11    4     -1.08      0.00
   -9   11    4     -1.59      0.00
   -8   11    4     -1.76      0.00
   -7   11    4     -1.13      0.00
   -6   11    4      0.08      0.00
   -5   11    4     -0.43      0.00
   -4   11    4      0.79      0.00
   -3   11    4      0.13      0.00
   -2   11    4     -2.07      0.00
   -1   11    4     -0.16      0.00
    0   11    4     -3.13      0.00
    1   11    4      0.03      0.00
    2   11    4      0.43      0.00
    3   11    4      0.39      0.00
    4   11    4      1.57      0.00
    5   11    4      0.83      0.00
    6   11    4      0.73      0.00
    7   11    4      0.16      0.00
    8   11    4     -0.41      0.00
    9   11    4      0.59      0.00
   10   11    4     -0.65      0.00
   11   11    4     -0.52      0.00
   12   11    4      0.18      0.00
  -13   12    4     -0.82      0.00
  -12   12    4     -0.23      0.00
  -11   12    4     -0.38      0.00
  -10   12    4      1.69      0.00
   -9   12    4      1.91      0.00
   -8   12    4      0.89      0.00
   -7   12    4      1.06      0.00
   -6   12    4      0.74      0.00
   -5   12    4     -1.15      0.00
   -4   12    4      0.64      0.00
   -3   12    4      0.19      0.00
   -2   12    4      0.91      0.00
   -1   12    4      2.41      0.00
    0   12    4      0.02      0.00
    1   12    4      1.37      0.00
    2   12    4      0.10      0.00
    3   12    4     -1.70      0.00
    4   12    4     -1.00      0.00
    5   12    4     -0.92      0.00
    6   12    4      0.18      0.00
    7   12    4     -0.08      0.00
    8   12    4      0.04      0.00
    9   12    4      1.13      0.00
   10   12    4     -0.63      0.00
   11   12    4      0.69      0.00
   12   12    4      0.18      0.00
  -12   13    4      0.71      0.00
  -11   13    4     -0.89      0.00
  -10   13    4     -0.46      0.00
   -9   13    4     -1.70      0.00
   -8   13    4     -1.50      0.00
   -7   13    4     -0.14      0.00
   -6   13    4      0.04      0.00
   -5   13    4     -0.50      0.00
   -4   13    4      0.60      0.00
   -3   13    4     -0.96      0.00
   -2   13    4     -0.57      0.00
   -1   13    4     -0.29      0.00
    0   13    4     -1.56      0.00
    1   13    4      0.07      0.00
    2   13    4      1.22      0.00
    3   13    4      0.55      0.00
    4   13    4      1.49      0.00
    5   13    4      0.71      0.00
    6   13    4      1.18      0.00
    7   13    4     -0.87      0.00
    8   13    4     -1.09      0.00
    9   13    4      0.73      0.00
   10   13    4     -1.47      0.00
   11   13    4      0.08      0.00
   12   13    4     -0.87      0.00
  -12   14    4     -0.34      0.00
  -11   14    4     -0.34      0.00
  -10   14    4      1.78      0.00
   -9   14    4      0.73      0.00
   -8   14    4      0.10      0.00
   -7   14    4      0.64      0.00
   -6   14    4      0.30      0.00
   -5   14    4     -0.08      0.00
   -4   14    4      1.09      0.00
   -3   14    4      0.09      0.00
   -2   14    4      1.08      0.00
   -1   14    4      0.60      0.00
    0   14    4      0.48      0.00
    1   14    4     -1.00      0.00
    2   14    4      0.84      0.00
    3   14    4     -1.89      0.00
    4   14    4     -0.59      0.00
    5   14    4     -1.59      0.00
    6   14    4      0.29      0.00
    7   14    4     -0.40      0.00
    8   14    4     -0.27      0.00
    9   14    4      1.09      0.00
   10   14    4     -1.07      0.00
   11   14    4      0.83      0.00
  -11   15    4     -0.39      0.00
  -10   15    4      0.32      0.00
   -9   15    4     -0.61      0.00
   -8   15    4     -0.12      0.00
   -7   15    4      0.51      0.00
   -6   15    4      0.14      0.00
   -5   15    4     -1.11      0.00
   -4   15    4     -0.31      0.00
   -3   15    4     -0.94      0.00
   -2   15    4     -0.40      0.00
   -1   15    4     -0.91      0.00
    0   15    4      0.71      0.00
    1   15    4     -1.34      0.00
    2   15    4      2.27      0.00
    3   15    4     -0.25      0.00
    4   15    4      1.40      0.00
    5   15    4      0.05      0.00
    6   15    4      1.09      0.00
    7   15    4     -0.05      0.00
    8   15    4     -0.37      0.00
    9   15    4      0.53      0.00
   10   15    4     -0.56      0.00
   11   15    4      0.61      0.00
  -11   16    4     -0.40      0.00
  -10   16    4      0.70      0.00
   -9   16    4     -0.31      0.00
   -8   16    4     -0.14      0.00
   -7   16    4     -0.76      0.00
   -6   16    4      0.80      0.00
   -5   16    4     -0.06      0.00
   -4   16    4      1.44      0.00
   -3   16    4      0.73      0.00
   -2   16    4      0.61      0.00
   -1   16    4      0.06      0.00
    0   16    4      1.41      0.00
    1   16    4     -1.68      0.00
    2   16    4      1.08      0.00
    3   16    4     -1.85      0.00
    4   16    4      0.17      0.00
    5   16    4     -0.65      0.00
    6   16    4     -0.19      0.00
    7   16    4     -0.45      0.00
    8   16    4     -0.13      0.00
    9   16    4     -0.07      0.00
   10   16    4     -0.62      0.00
  -10   17    4      0.39      0.00
   -9   17    4      0.03      0.00
   -8   17    4      0.50      0.00
   -7   17    4      0.13      0.00
   -6   17    4      0.76      0.00
   -5   17    4     -1.28      0.00
   -4   17    4     -0.70      0.00
   -3   17    4     -0.63      0.00
   -2   17    4     -0.52      0.00
   -1   17    4     -0.58      0.00
    0   17    4      0.15      0.00
    1   17    4     -0.98      0.00
    2   17    4      1.50      0.00
    3   17    4     -0.42      0.00
    4   17    4      0.47      0.00
    5   17    4      0.10      0.00
    6   17    4     -0.24      0.00
    7   17    4     -0.40      0.00
    8   17    4      0.44      0.00
    9   17    4     -0.34      0.00
   10   17    4      0.11      0.00
   -9   18    4     -0.22      0.00
   -8   18    4      0.35      0.00
   -7   18    4     -0.72      0.00
   -6   18    4      0.35      0.00
   -5   18    4     -0.08      0.00
   -4   18    4      1.25      0.00
   -3   18    4      0.54      0.00
   -2   18    4      0.14      0.00
   -1   18    4      0.22      0.00
    0   18    4     -0.23      0.00
    1   18    4      0.09      0.00
    2   18    4      0.47      0.00
    3   18    4     -0.97      0.00
    4   18    4     -0.41      0.00
    5   18    4      0.65      0.00
    6   18    4     -0.06      0.00
    7   18    4     -0.16      0.00
    8   18    4      0.51      0.00
    9   18    4      0.13      0.00
   -9   19    4     -0.45      0.00
   -8   19    4     -0.28      0.00
   -7   19    4      0.59      0.00
   -6   19    4     -0.08      0.00
   -5   19    4     -0.29      0.00
   -4   19    4     -0.74      0.00
   -3   19    4     -1.03      0.00
   -2   19    4      0.06      0.00
   -1   19    4      0.47      0.00
    0   19    4     -0.54      0.00
    1   19    4     -0.11      0.00
    2   19    4      0.40      0.00
    3   19    4     -0.47      0.00
    4   19    4     -0.26      0.00
    5   19    4      0.72      0.00
    6   19    4     -0.43      0.00
    7   19    4     -0.39      0.00
    8   19    4     -0.04      0.00
   -8   20    4      0.12      0.00
   -7   20    4      0.43      0.00
   -6   20    4     -0.74      0.00
   -5   20    4      0.26      0.00
   -4   20    4      1.20      0.00
   -3   20    4     -0.17      0.00
   -2   20    4      0.80      0.00
   -1   20    4     -0.24      0.00
    0   20    4     -0.57      0.00
    1   20    4      0.18      0.00
    2   20    4      1.13      0.00
    3   20    4     -0.18      0.00
    4   20    4     -0.77      0.00
    5   20    4      0.21      0.00
    6   20    4     -0.62      0.00
    7   20    4     -0.06      0.00
   -7   21    4      0.67      0.00
   -6   21    4     -0.27      0.00
   -5   21    4     -0.11      0.00
   -4   21    4     -0.08      0.00
   -3   21    4     -1.41      0.00
   -2   21    4      0.59      0.00
   -1   21    4     -0.31      0.00
    0   21    4     -0.01      0.00
    1   21    4     -1.12      0.00
    2   21    4      0.13      0.00
    3   21    4     -1.03      0.00
    4   21    4     -0.23      0.00
    5   21    4      1.03      0.00
    6   21    4      0.02      0.00
   -5   22    4     -0.19      0.00
   -4   22    4      0.96      0.00
   -3   22    4     -0.58      0.00
   -2   22    4      0.88      0.00
   -1   22    4     -0.22      0.00
    0   22    4      0.62      0.00
    1   22    4      0.02      0.00
    2   22    4      1.38      0.00
    3   22    4      0.20      0.00
    4   22    4     -0.31      0.00
   -3   23    4     -0.35      0.00
   -2   23    4      0.24      0.00
   -1   23    4     -0.30      0.00
    0   23    4     -0.33      0.00
    1   23    4     -0.94      0.00
    2   23    4     -0.25      0.00
  -15    0    5     -0.99      0.00
  -13    0    5     -0.79      0.00
  -11    0    5     -0.23      0.00
   -9    0    5      1.12      0.00
   -7    0    5     -3.41      0.00
   -5    0    5    -23.88      0.00
   -3    0    5    -42.33      0.00
   -1    0    5    -23.07      0.00
    1    0    5      9.82      0.00
    3    0    5      1.35      0.00
    5    0    5     -6.83      0.00
    7    0    5     -3.66      0.00
    9    0    5      1.48      0.00
   11    0    5      2.01      0.00
   13    0    5      1.07      0.00
  -15    1    5      0.64      0.00
  -14    1    5      0.35      0.00
  -13    1    5     -0.07      0.00
  -12    1    5      0.29      0.00
  -11    1    5     -0.14      0.00
  -10    1    5     -0.85      0.00
   -9    1    5     -0.06      0.00
   -8    1    5     -0.57      0.00
   -7    1    5     -0.98      0.00
   -6    1    5     10.78      0.00
   -5    1    5     -3.27      0.00
   -4    1    5     33.60      0.00
   -3    1    5     -7.18      0.00
   -2    1    5     37.08      0.00
   -1    1    5     -7.51      0.00
    0    1    5      2.78      0.00
    1    1    5      0.43      0.00
    2    1    5     -6.89      0.00
    3    1    5      2.49      0.00
    4    1    5      4.82      0.00
    5    1    5      1.68      0.00
    6    1    5      6.22      0.00
    7    1    5     -0.19      0.00
    8    1    5      0.30      0.00
    9    1    5     -0.53      0.00
   10    1    5     -1.81      0.00
   11    1    5      0.21      0.00
   12    1    5     -2.04      0.00
   13    1    5     -0.57      0.00
   14    1    5     -0.31      0.00
  -15    2    5     -0.27      0.00
  -14    2    5     -0.46      0.00
  -13    2    5     -0.53      0.00
  -12    2    5      0.80      0.00
  -11    2    5      0.29      0.00
  -10    2    5      0.33      0.00
   -9    2    5      1.40      0.00
   -8    2    5      0.17      0.00
   -7    2    5     -1.79      0.00
   -6    2    5      3.52      0.00
   -5    2    5    -18.18      0.00
   -4    2    5      9.39      0.00
   -3    2    5    -33.85      0.00
   -2    2    5     15.50      0.00
   -1    2    5    -15.82      0.00
    0    2    5      6.55      0.00
    1    2    5      8.74      0.00
    2    2    5     -2.89      0.00
    3    2    5      0.40      0.00
    4    2    5     -3.91      0.00
    5    2    5     -6.04      0.00
    6    2    5     -1.00      0.00
    7    2    5     -3.27      0.00
    8    2    5      1.53      0.00
    9    2    5      0.96      0.00
   10    2    5      0.00      0.00
   11    2    5      1.26      0.00
   12    2    5      0.62      0.00
   13    2    5      1.63      0.00
   14    2    5      0.39      0.00
  -15    3    5      0.89      0.00
  -14    3    5     -0.08      0.00
  -13    3    5     -0.65      0.00
  -12    3    5     -0.22      0.00
  -11    3    5     -1.04      0.00
  -10    3    5     -1.16      0.00
   -9    3    5     -0.02      0.00
   -8    3    5     -1.97      0.00
   -7    3    5     -0.79      0.00
   -6    3    5      5.63      0.00
   -5    3    5     -7.53      0.00
   -4    3    5     20.33      0.00
   -3    3    5    -14.62      0.00
   -2    3    5     21.95      0.00
   -1    3    5    -12.44      0.00
    0    3    5     -2.08      0.00
    1    3    5     -0.95      0.00
    2    3    5     -4.17      0.00
    3    3    5      4.79      0.00
    4    3    5      3.66      0.00
    5    3    5      2.86      0.00
    6    3    5      4.82      0.00
    7    3    5     -0.64      0.00
    8    3    5      0.33      0.00
    9    3    5     -1.10      0.00
   10    3    5     -0.84      0.00
   11    3    5      0.13      0.00
   12    3    5     -1.39      0.00
   13    3    5     -0.86      0.00
   14    3    5     -1.30      0.00
  -15    4    5      0.36      0.00
  -14    4    5      0.30      0.00
  -13    4    5     -0.01      0.00
  -12    4    5      1.42      0.00
  -11    4    5      0.12      0.00
  -10    4    5      1.21      0.00
   -9    4    5      1.89      0.00
   -8    4    5     -1.12      0.00
   -7    4    5      0.89      0.00
   -6    4    5      3.56      0.00
   -5    4    5     -7.39      0.00
   -4    4    5     12.00      0.00
   -3    4    5    -15.14      0.00
   -2    4    5     14.34      0.00
   -1    4    5     -4.86      0.00
    0    4    5      6.22      0.00
    1    4    5      5.56      0.00
    2    4    5     -2.68      0.00
    3    4    5     -0.32      0.00
    4    4    5     -4.20      0.00
    5    4    5     -4.59      0.00
    6    4    5     -1.16      0.00
    7    4    5     -1.91      0.00
    8    4    5      1.55      0.00
    9    4    5      0.79      0.00
   10    4    5      0.46      0.00
   11    4    5      0.49      0.00
   12    4    5      0.85      0.00
   13    4    5      1.54      0.00
   14    4    5      0.59      0.00
  -14    5    5     -0.28      0.00
  -13    5    5     -1.07      0.00
  -12    5    5      0.09      0.00
  -11    5    5     -1.46      0.00
  -10    5    5     -0.45      0.00
   -9    5    5      0.41      0.00
   -8    5    5     -2.13      0.00
   -7    5    5      0.27      0.00
   -6    5    5      0.69      0.00
   -5    5    5     -6.30      0.00
   -4    5    5      5.89      0.00
   -3    5    5    -11.38      0.00
   -2    5    5      5.70      0.00
   -1    5    5     -6.22      0.00
    0    5    5     -3.03      0.00
    1    5    5     -0.16      0.00
    2    5    5     -2.91      0.00
    3    5    5      4.23      0.00
    4    5    5      2.48      0.00
    5    5    5      2.58      0.00
    6    5    5      2.78      0.00
    7    5    5      0.52      0.00
    8    5    5     -0.34      0.00
    9    5    5     -0.57      0.00
   10    5    5     -0.54      0.00
   11    5    5     -0.80      0.00
   12    5    5     -0.62      0.00
   13    5    5     -0.76      0.00
   14    5    5     -0.43      0.00
  -14    6    5      0.72      0.00
  -13    6    5     -0.07      0.00
  -12    6    5      0.99      0.00
  -11    6    5     -0.79      0.00
  -10    6    5      0.84      0.00
   -9    6    5      0.36      0.00
   -8    6    5     -0.91      0.00
   -7    6    5      0.71      0.00
   -6    6    5      1.69      0.00
   -5    6    5      0.25      0.00
   -4    6    5      7.01      0.00
   -3    6    5     -2.01      0.00
   -2    6    5      5.99      0.00
   -1    6    5      1.03      0.00
    0    6    5      0.29      0.00
    1    6    5      3.19      0.00
    2    6    5     -3.29      0.00
    3    6    5     -0.05      0.00
    4    6    5     -3.26      0.00
    5    6    5     -2.27      0.00
    6    6    5     -2.08      0.00
    7    6    5     -0.46      0.00
    8    6    5     -0.41      0.00
    9    6    5      0.88      0.00
   10    6    5      0.81      0.00
   11    6    5      0.21      0.00
   12    6    5      1.14      0.00
   13    6    5     -0.03      0.00
   14    6    5      0.39      0.00
  -14    7    5      0.06      0.00
  -13    7    5     -0.82      0.00
  -12    7    5      1.00      0.00
  -11    7    5     -0.38      0.00
  -10    7    5      0.73      0.00
   -9    7    5      0.04      0.00
   -8    7    5      1.01      0.00
   -7    7    5      0.52      0.00
   -6    7    5     -1.38      0.00
   -5    7    5     -2.25      0.00
   -4    7    5     -0.66      0.00
   -3    7    5     -3.95      0.00
   -2    7    5     -1.29      0.00
   -1    7    5      0.35      0.00
    0    7    5     -2.76      0.00
    1    7    5      2.36      0.00
    2    7    5     -1.96      0.00
    3    7    5      2.58      0.00
    4    7    5      0.75      0.00
    5    7    5      2.11      0.00
    6    7    5      0.71      0.00
    7    7    5      1.58      0.00
    8    7    5     -0.83      0.00
    9    7    5      0.26      0.00
   10    7    5     -0.24      0.00
   11    7    5     -1.56      0.00
   12    7    5      0.43      0.00
   13    7    5     -0.49      0.00
  -14    8    5      0.82      0.00
  -13    8    5     -0.57      0.00
  -12    8    5      0.11      0.00
  -11    8    5     -1.06      0.00
  -10    8    5      0.01      0.00
   -9    8    5     -1.59      0.00
   -8    8    5      0.14      0.00
   -7    8    5     -1.08      0.00
   -6    8    5     -0.17      0.00
   -5    8    5      2.17      0.00
   -4    8    5      1.83      0.00
   -3    8    5      1.09      0.00
   -2    8    5     -1.17      0.00
   -1    8    5      2.06      0.00
    0    8    5     -3.02      0.00
    1    8    5      1.35      0.00
    2    8    5     -1.75      0.00
    3    8    5      0.50      0.00
    4    8    5     -1.61      0.00
    5    8    5     -0.03      0.00
    6    8    5     -1.28      0.00
    7    8    5      0.70      0.00
    8    8    5     -1.33      0.00
    9    8    5      0.53      0.00
   10    8    5      0.82      0.00
   11    8    5     -0.51      0.00
   12    8    5      1.04      0.00
   13    8    5     -0.73      0.00
  -14    9    5      0.51      0.00
  -13    9    5     -1.14      0.00
  -12    9    5      1.26      0.00
  -11    9    5      0.67      0.00
  -10    9    5      1.33      0.00
   -9    9    5      0.12      0.00
   -8    9    5      2.28      0.00
   -7    9    5      0.83      0.00
   -6    9    5     -0.41      0.00
   -5    9    5     -0.37      0.00
   -4    9    5     -1.15      0.00
   -3    9    5      1.00      0.00
   -2    9    5     -1.29      0.00
   -1    9    5      3.41      0.00
    0    9    5     -0.95      0.00
    1    9    5      1.22      0.00
    2    9    5     -0.66      0.00
    3    9    5     -0.21      0.00
    4    9    5     -0.62      0.00
    5    9    5      0.09      0.00
    6    9    5     -0.55      0.00
    7    9    5      0.70      0.00
    8    9    5     -1.17      0.00
    9    9    5      0.07      0.00
   10    9    5      0.42      0.00
   11    9    5     -1.54      0.00
   12    9    5      0.67      0.00
   13    9    5     -0.01      0.00
  -13   10    5     -0.17      0.00
  -12   10    5      0.67      0.00
  -11   10    5     -0.80      0.00
  -10   10    5     -1.13      0.00
   -9   10    5     -1.29      0.00
   -8   10    5     -0.47      0.00
   -7   10    5     -1.23      0.00
   -6   10    5      0.13      0.00
   -5   10    5      0.26      0.00
   -4   10    5      0.25      0.00
   -3   10    5      0.41      0.00
   -2   10    5     -3.29      0.00
   -1   10    5      0.09      0.00
    0   10    5     -2.55      0.00
    1   10    5     -0.18      0.00
    2   10    5      0.82      0.00
    3   10    5      0.64      0.00
    4   10    5      0.68      0.00
    5   10    5      0.55      0.00
    6   10    5     -0.15      0.00
    7   10    5      0.74      0.00
    8   10    5     -0.75      0.00
    9   10    5      0.03      0.00
   10   10    5      0.44      0.00
   11   10    5     -0.85      0.00
   12   10    5      0.63      0.00
   13   10    5      0.09      0.00
  -13   11    5     -1.34      0.00
  -12   11    5      0.38      0.00
  -11   11    5      0.49      0.00
  -10   11    5      1.41      0.00
   -9   11    5      1.45      0.00
   -8   11    5      1.20      0.00
   -7   11    5      0.52      0.00
   -6   11    5      0.77      0.00
   -5   11    5     -0.72      0.00
   -4   11    5      0.07      0.00
   -3   11    5      1.45      0.00
   -2   11    5      0.14      0.00
   -1   11    5      2.94      0.00
    0   11    5     -0.09      0.00
    1   11    5      0.36      0.00
    2   11    5     -0.40      0.00
    3   11    5     -1.89      0.00
    4   11    5     -1.04      0.00
    5   11    5     -0.80      0.00
    6   11    5     -0.34      0.00
    7   11    5      0.12      0.00
    8   11    5     -0.34      0.00
    9   11    5      0.43      0.00
   10   11    5      0.39      0.00
   11   11    5     -0.30      0.00
   12   11    5      0.28      0.00
  -13   12    5      0.33      0.00
  -12   12    5      1.11      0.00
  -11   12    5     -0.59      0.00
  -10   12    5     -1.13      0.00
   -9   12    5     -0.85      0.00
   -8   12    5     -1.16      0.00
   -7   12    5     -0.53      0.00
   -6   12    5      0.46      0.00
   -5   12    5     -0.64      0.00
   -4   12    5      0.12      0.00
   -3   12    5     -0.78      0.00
   -2   12    5     -1.71      0.00
   -1   12    5     -0.40      0.00
    0   12    5     -1.89      0.00
    1   12    5     -0.02      0.00
    2   12    5      1.45      0.00
    3   12    5      0.43      0.00
    4   12    5      1.20      0.00
    5   12    5      0.41      0.00
    6   12    5      0.37      0.00
    7   12    5     -0.63      0.00
    8   12    5     -0.99      0.00
    9   12    5      0.20      0.00
   10   12    5     -0.73      0.00
   11   12    5     -0.41      0.00
   12   12    5      0.08      0.00
  -12   13    5     -0.06      0.00
  -11   13    5     -0.01      0.00
  -10   13    5      1.51      0.00
   -9   13    5      1.09      0.00
   -8   13    5      0.23      0.00
   -7   13    5      0.67      0.00
   -6   13    5      0.55      0.00
   -5   13    5     -0.05      0.00
   -4   13    5      0.67      0.00
   -3   13    5      0.42      0.00
   -2   13    5      0.76      0.00
   -1   13    5      1.37      0.00
    0   13    5     -0.32      0.00
    1   13    5     -0.29      0.00
    2   13    5     -0.01      0.00
    3   13    5     -1.78      0.00
    4   13    5     -1.13      0.00
    5   13    5     -1.26      0.00
    6   13    5      0.40      0.00
    7   13    5     -0.07      0.00
    8   13    5     -0.08      0.00
    9   13    5      1.46      0.00
   10   13    5     -0.34      0.00
   11   13    5      0.74      0.00
   12   13    5      0.25      0.00
  -12   14    5      0.37      0.00
  -11   14    5     -0.92      0.00
  -10   14    5      0.08      0.00
   -9   14    5     -0.66      0.00
   -8   14    5     -0.57      0.00
   -7   14    5      0.10      0.00
   -6   14    5     -0.52      0.00
   -5   14    5     -0.94      0.00
   -4   14    5     -0.39      0.00
   -3   14    5     -1.18      0.00
   -2   14    5     -0.47      0.00
   -1   14    5     -0.67      0.00
    0   14    5     -0.16      0.00
    1   14    5     -0.91      0.00
    2   14    5      1.88      0.00
    3   14    5      0.03      0.00
    4   14    5      1.25      0.00
    5   14    5      0.01      0.00
    6   14    5      1.18      0.00
    7   14    5     -0.13      0.00
    8   14    5     -0.93      0.00
    9   14    5      0.91      0.00
   10   14    5     -0.71      0.00
   11   14    5      0.30      0.00
  -11   15    5     -0.34      0.00
  -10   15    5      0.88      0.00
   -9   15    5      0.05      0.00
   -8   15    5     -0.53      0.00
   -7   15    5      0.29      0.00
   -6   15    5      0.70      0.00
   -5   15    5      0.61      0.00
   -4   15    5      1.10      0.00
   -3   15    5      0.37      0.00
   -2   15    5      0.87      0.00
   -1   15    5     -0.14      0.00
    0   15    5      1.22      0.00
    1   15    5     -1.94      0.00
    2   15    5      0.78      0.00
    3   15    5     -1.79      0.00
    4   15    5     -0.35      0.00
    5   15    5     -1.25      0.00
    6   15    5      0.03      0.00
    7   15    5     -0.39      0.00
    8   15    5     -0.42      0.00
    9   15    5      0.37      0.00
   10   15    5     -0.60      0.00
   11   15    5      0.52      0.00
  -11   16    5     -0.57      0.00
  -10   16    5      0.64      0.00
   -9   16    5     -0.12      0.00
   -8   16    5      0.38      0.00
   -7   16    5     -0.16      0.00
   -6   16    5      0.10      0.00
   -5   16    5     -1.72      0.00
   -4   16    5     -0.65      0.00
   -3   16    5     -0.78      0.00
   -2   16    5     -0.23      0.00
   -1   16    5     -1.09      0.00
    0   16    5      0.97      0.00
    1   16    5     -1.46      0.00
    2   16    5      2.08      0.00
    3   16    5     -0.12      0.00
    4   16    5      0.85      0.00
    5   16    5      0.05      0.00
    6   16    5      0.49      0.00
    7   16    5      0.24      0.00
    8   16    5      0.47      0.00
    9   16    5      0.53      0.00
   10   16    5      0.09      0.00
  -10   17    5      0.07      0.00
   -9   17    5     -0.40      0.00
   -8   17    5     -0.43      0.00
   -7   17    5     -0.47      0.00
   -6   17    5      0.86      0.00
   -5   17    5      0.32      0.00
   -4   17    5      1.09      0.00
   -3   17    5      0.67      0.00
   -2   17    5      0.10      0.00
   -1   17    5     -0.25      0.00
    0   17    5      0.95      0.00
    1   17    5     -1.33      0.00
    2   17    5      0.60      0.00
    3   17    5     -1.32      0.00
    4   17    5     -0.41      0.00
    5   17    5      0.36      0.00
    6   17    5      0.13      0.00
    7   17    5     -0.58      0.00
    8   17    5      0.56      0.00
    9   17    5     -0.48      0.00
   -9   18    5     -0.20      0.00
   -8   18    5      0.35      0.00
   -7   18    5      0.16      0.00
   -6   18    5      0.18      0.00
   -5   18    5     -1.41      0.00
   -4   18    5     -0.67      0.00
   -3   18    5     -0.41      0.00
   -2   18    5     -0.04      0.00
   -1   18    5      0.39      0.00
    0   18    5     -0.05      0.00
    1   18    5     -0.45      0.00
    2   18    5      0.87      0.00
    3   18    5      0.26      0.00
    4   18    5     -0.30      0.00
    5   18    5      0.64      0.00
    6   18    5     -0.09      0.00
    7   18    5     -0.70      0.00
    8   18    5      0.58      0.00
    9   18    5     -0.32      0.00
   -9   19    5      0.15      0.00
   -8   19    5     -0.43      0.00
   -7   19    5      0.19      0.00
   -6   19    5     -0.19      0.00
   -5   19    5      0.77      0.00
   -4   19    5      1.12      0.00
   -3   19    5      0.46      0.00
   -2   19    5     -0.22      0.00
   -1   19    5      0.05      0.00
    0   19    5     -0.47      0.00
    1   19    5      0.04      0.00
    2   19    5      0.89      0.00
    3   19    5     -0.12      0.00
    4   19    5     -1.10      0.00
    5   19    5      0.78      0.00
    6   19    5      0.16      0.00
    7   19    5     -0.29      0.00
    8   19    5      0.74      0.00
   -8   20    5     -0.79      0.00
   -7   20    5      1.09      0.00
   -6   20    5     -0.58      0.00
   -5   20    5     -0.66      0.00
   -4   20    5     -0.50      0.00
   -3   20    5     -1.13      0.00
   -2   20    5      0.43      0.00
   -1   20    5      0.45      0.00
    0   20    5     -0.24      0.00
    1   20    5     -0.74      0.00
    2   20    5      0.01      0.00
    3   20    5      0.08      0.00
    4   20    5     -0.53      0.00
    5   20    5      1.26      0.00
    6   20    5      0.24      0.00
    7   20    5     -0.32      0.00
   -6   21    5     -0.45      0.00
   -5   21    5      0.48      0.00
   -4   21    5      1.21      0.00
   -3   21    5     -0.25      0.00
   -2   21    5      0.76      0.00
   -1   21    5     -0.05      0.00
    0   21    5      0.36      0.00
    1   21    5      0.03      0.00
    2   21    5      1.50      0.00
    3   21    5      0.42      0.00
    4   21    5     -0.98      0.00
    5   21    5      0.04      0.00
    6   21    5     -0.53      0.00
   -5   22    5     -0.40      0.00
   -4   22    5      0.17      0.00
   -3   22    5     -0.98      0.00
   -2   22    5      0.47      0.00
   -1   22    5     -0.54      0.00
    0   22    5     -0.12      0.00
    1   22    5     -1.13      0.00
    2   22    5     -0.07      0.00
    3   22    5     -0.15      0.00
    4   22    5     -0.09      0.00
   -3   23    5     -0.29      0.00
   -2   23    5      0.25      0.00
   -1   23    5      0.33      0.00
    0   23    5      0.49      0.00
    1   23    5      0.21      0.00
    2   23    5      0.73      0.00
  -14    0    6      0.34      0.00
  -12    0    6      0.38      0.00
  -10    0    6     -0.38      0.00
   -8    0    6      1.70      0.00
   -6    0    6     16.05      0.00
   -4    0    6     32.58      0.00
   -2    0    6     22.63      0.00
    0    0    6     -5.19      0.00
    2    0    6     -3.22      0.00
    4    0    6      7.15      0.00
    6    0    6      5.66      0.00
    8    0    6     -1.27      0.00
   10    0    6     -1.95      0.00
   12    0    6     -1.41      0.00
   14    0    6      0.96      0.00
  -15    1    6     -0.19      0.00
  -14    1    6     -0.14      0.00
  -13    1    6      0.08      0.00
  -12    1    6      0.48      0.00
  -11    1    6      0.40      0.00
  -10    1    6     -0.10      0.00
   -9    1    6      0.54      0.00
   -8    1    6      0.69      0.00
   -7    1    6     -6.55      0.00
   -6    1    6      3.19      0.00
   -5    1    6    -24.13      0.00
   -4    1    6      5.88      0.00
   -3    1    6    -30.11      0.00
   -2    1    6      7.26      0.00
   -1    1    6     -6.56      0.00
    0    1    6      0.81      0.00
    1    1    6      7.60      0.00
    2    1    6     -3.06      0.00
    3    1    6     -4.02      0.00
    4    1    6     -1.91      0.00
    5    1    6     -7.48      0.00
    6    1    6     -0.03      0.00
    7    1    6     -1.59      0.00
    8    1    6      0.96      0.00
    9    1    6      2.20      0.00
   10    1    6     -0.30      0.00
   11    1    6      1.82      0.00
   12    1    6      0.42      0.00
   13    1    6      0.60      0.00
   14    1    6      0.16      0.00
  -15    2    6      0.68      0.00
  -14    2    6      0.09      0.00
  -13    2    6     -0.72      0.00
  -12    2    6     -0.05      0.00
  -11    2    6     -0.53      0.00
  -10    2    6     -0.93      0.00
   -9    2    6     -0.02      0.00
   -8    2    6      0.72      0.00
   -7    2    6     -2.60      0.00
   -6    2    6     12.22      0.00
   -5    2    6     -8.29      0.00
   -4    2    6     26.14      0.00
   -3    2    6    -12.81      0.00
   -2    2    6     17.99      0.00
   -1    2    6     -8.65      0.00
    0    2    6     -6.27      0.00
    1    2    6      2.24      0.00
    2    2    6     -1.96      0.00
    3    2    6      4.13      0.00
    4    2    6      6.31      0.00
    5    2    6      1.40      0.00
    6    2    6      4.66      0.00
    7    2    6     -1.55      0.00
    8    2    6     -0.92      0.00
    9    2    6     -0.81      0.00
   10    2    6     -1.14      0.00
   11    2    6      0.34      0.00
   12    2    6     -1.22      0.00
   13    2    6     -0.90      0.00
   14    2    6     -0.29      0.00
  -15    3    6      0.40      0.00
  -14    3    6      0.38      0.00
  -13    3    6      0.20      0.00
  -12    3    6      1.28      0.00
  -11    3    6      1.05      0.00
  -10    3    6      0.31      0.00
   -9    3    6      1.64      0.00
   -8    3    6      0.18      0.00
   -7    3    6     -2.97      0.00
   -6    3    6      6.56      0.00
   -5    3    6    -14.90      0.00
   -4    3    6     13.41      0.00
   -3    3    6    -19.83      0.00
   -2    3    6     12.85      0.00
   -1    3    6     -2.17      0.00
    0    3    6      2.22      0.00
    1    3    6      5.67      0.00
    2    3    6     -5.22      0.00
    3    3    6     -3.58      0.00
    4    3    6     -3.70      0.00
    5    3    6     -5.77      0.00
    6    3    6      0.31      0.00
    7    3    6     -0.89      0.00
    8    3    6      2.21      0.00
    9    3    6      1.20      0.00
   10    3    6     -0.23      0.00
   11    3    6      0.60      0.00
   12    3    6      0.71      0.00
   13    3    6      1.65      0.00
   14    3    6      0.37      0.00
  -15    4    6      0.06      0.00
  -14    4    6     -0.29      0.00
  -13    4    6     -1.23      0.00
  -12    4    6     -0.33      0.00
  -11    4    6     -1.20      0.00
  -10    4    6     -1.41      0.00
   -9    4    6      0.65      0.00
   -8    4    6     -1.41      0.00
   -7    4    6     -1.93      0.00
   -6    4    6      5.37      0.00
   -5    4    6    -10.50      0.00
   -4    4    6     12.51      0.00
   -3    4    6    -14.27      0.00
   -2    4    6      7.94      0.00
   -1    4    6     -7.36      0.00
    0    4    6     -4.93      0.00
    1    4    6      1.27      0.00
    2    4    6     -0.81      0.00
    3    4    6      4.91      0.00
    4    4    6      4.93      0.00
    5    4    6      1.51      0.00
    6    4    6      2.98      0.00
    7    4    6     -1.79      0.00
    8    4    6     -0.83      0.00
    9    4    6     -1.11      0.00
   10    4    6     -0.42      0.00
   11    4    6     -0.24      0.00
   12    4    6     -1.01      0.00
   13    4    6     -0.80      0.00
   14    4    6     -0.93      0.00
  -14    5    6      1.02      0.00
  -13    5    6      0.18      0.00
  -12    5    6      1.36      0.00
  -11    5    6      0.42      0.00
  -10    5    6      0.38      0.00
   -9    5    6      2.16      0.00
   -8    5    6     -1.12      0.00
   -7    5    6      0.00      0.00
   -6    5    6      5.16      0.00
   -5    5    6     -5.08      0.00
   -4    5    6     11.02      0.00
   -3    5    6     -6.87      0.00
   -2    5    6      7.87      0.00
   -1    5    6      0.30      0.00
    0    5    6      0.65      0.00
    1    5    6      3.22      0.00
    2    5    6     -4.39      0.00
    3    5    6     -2.36      0.00
    4    5    6     -3.07      0.00
    5    5    6     -3.92      0.00
    6    5    6     -0.49      0.00
    7    5    6     -0.29      0.00
    8    5    6      1.20      0.00
    9    5    6      0.79      0.00
   10    5    6      0.46      0.00
   11    5    6      0.14      0.00
   12    5    6      0.59      0.00
   13    5    6      0.92      0.00
   14    5    6      0.45      0.00
  -14    6    6     -0.16      0.00
  -13    6    6     -0.68      0.00
  -12    6    6      0.37      0.00
  -11    6    6     -0.71      0.00
  -10    6    6     -0.56      0.00
   -9    6    6      0.95      0.00
   -8    6    6     -0.69      0.00
   -7    6    6     -0.79      0.00
   -6    6    6      0.49      0.00
   -5    6    6     -5.98      0.00
   -4    6    6      2.67      0.00
   -3    6    6     -7.04      0.00
   -2    6    6      0.58      0.00
   -1    6    6     -1.45      0.00
    0    6    6     -2.68      0.00
    1    6    6      2.55      0.00
    2    6    6     -0.94      0.00
    3    6    6      3.64      0.00
    4    6    6      2.86      0.00
    5    6    6      1.97      0.00
    6    6    6      1.34      0.00
    7    6    6      0.19      0.00
    8    6    6     -0.89      0.00
    9    6    6     -0.51      0.00
   10    6    6     -0.24      0.00
   11    6    6     -0.80      0.00
   12    6    6     -0.10      0.00
   13    6    6     -0.40      0.00
  -14    7    6      0.96      0.00
  -13    7    6     -0.58      0.00
  -12    7    6      0.28      0.00
  -11    7    6     -0.74      0.00
  -10    7    6     -0.04      0.00
   -9    7    6     -0.13      0.00
   -8    7    6     -0.65      0.00
   -7    7    6     -0.01      0.00
   -6    7    6      1.52      0.00
   -5    7    6      0.60      0.00
   -4    7    6      3.72      0.00
   -3    7    6     -0.70      0.00
   -2    7    6      0.63      0.00
   -1    7    6      1.60      0.00
    0    7    6     -2.41      0.00
    1    7    6      1.99      0.00
    2    7    6     -2.65      0.00
    3    7    6     -0.63      0.00
    4    7    6     -2.08      0.00
    5    7    6     -1.42      0.00
    6    7    6     -1.31      0.00
    7    7    6      0.19      0.00
    8    7    6     -0.49      0.00
    9    7    6      0.36      0.00
   10    7    6      0.88      0.00
   11    7    6     -0.46      0.00
   12    7    6      0.34      0.00
   13    7    6     -0.73      0.00
  -14    8    6      0.28      0.00
  -13    8    6     -0.21      0.00
  -12    8    6      1.12      0.00
  -11    8    6      0.75      0.00
  -10    8    6      0.70      0.00
   -9    8    6      0.15      0.00
   -8    8    6      1.60      0.00
   -7    8    6      0.26      0.00
   -6    8    6     -1.07      0.00
   -5    8    6     -1.46      0.00
   -4    8    6     -0.45      0.00
   -3    8    6      0.10      0.00
   -2    8    6     -1.11      0.00
   -1    8    6      2.81      0.00
    0    8    6     -1.43      0.00
    1    8    6      1.86      0.00
    2    8    6     -0.85      0.00
    3    8    6      1.21      0.00
    4    8    6      0.08      0.00
    5    8    6      1.26      0.00
    6    8    6     -0.13      0.00
    7    8    6      1.08      0.00
    8    8    6     -0.88      0.00
    9    8    6     -0.28      0.00
   10    8    6      0.58      0.00
   11    8    6     -0.96      0.00
   12    8    6      0.91      0.00
   13    8    6      0.48      0.00
  -14    9    6      1.08      0.00
  -13    9    6     -0.57      0.00
  -12    9    6     -0.39      0.00
  -11    9    6     -1.22      0.00
  -10    9    6     -0.76      0.00
   -9    9    6     -1.60      0.00
   -8    9    6     -0.19      0.00
   -7    9    6     -0.73      0.00
   -6    9    6     -0.45      0.00
   -5    9    6      1.06      0.00
   -4    9    6     -0.27      0.00
   -3    9    6      0.41      0.00
   -2    9    6     -3.46      0.00
   -1    9    6      0.89      0.00
    0    9    6     -2.04      0.00
    1    9    6      0.64      0.00
    2    9    6      0.42      0.00
    3    9    6      0.96      0.00
    4    9    6     -0.29      0.00
    5    9    6      0.24      0.00
    6    9    6     -0.54      0.00
    7    9    6      0.91      0.00
    8    9    6     -0.51      0.00
    9    9    6     -0.28      0.00
   10    9    6      1.20      0.00
   11    9    6     -0.96      0.00
   12    9    6      0.22      0.00
   13    9    6     -0.41      0.00
  -13   10    6     -0.98      0.00
  -12   10    6      0.39      0.00
  -11   10    6      1.30      0.00
  -10   10    6      0.81      0.00
   -9   10    6      0.52      0.00
   -8   10    6      1.24      0.00
   -7   10    6      0.34      0.00
   -6   10    6      0.06      0.00
   -5   10    6     -0.40      0.00
   -4   10    6     -0.14      0.00
   -3   10    6      2.17      0.00
   -2   10    6     -0.14      0.00
   -1   10    6      2.79      0.00
    0   10    6      0.11      0.00
    1   10    6     -0.55      0.00
    2   10    6     -0.55      0.00
    3   10    6     -1.16      0.00
    4   10    6     -0.81      0.00
    5   10    6     -0.03      0.00
    6   10    6     -0.52      0.00
    7   10    6      0.83      0.00
    8   10    6     -0.19      0.00
    9   10    6     -0.33      0.00
   10   10    6      1.23      0.00
   11   10    6     -0.78      0.00
   12   10    6      0.32      0.00
  -13   11    6      0.26      0.00
  -12   11    6      0.22      0.00
  -11   11    6     -0.62      0.00
  -10   11    6     -1.43      0.00
   -9   11    6     -0.92      0.00
   -8   11    6     -0.56      0.00
   -7   11    6     -0.89      0.00
   -6   11    6      0.07      0.00
   -5   11    6     -0.44      0.00
   -4   11    6     -0.83      0.00
   -3   11    6     -0.19      0.00
   -2   11    6     -2.66      0.00
   -1   11    6     -0.10      0.00
    0   11    6     -0.92      0.00
    1   11    6      0.28      0.00
    2   11    6      1.85      0.00
    3   11    6      1.04      0.00
    4   11    6      0.92      0.00
    5   11    6      0.59      0.00
    6   11    6     -0.02      0.00
    7   11    6      0.12      0.00
    8   11    6     -0.39      0.00
    9   11    6     -0.58      0.00
   10   11    6      0.44      0.00
   11   11    6     -0.58      0.00
   12   11    6      0.27      0.00
  -13   12    6     -0.98      0.00
  -12   12    6     -0.30      0.00
  -11   12    6      0.39      0.00
  -10   12    6      0.61      0.00
   -9   12    6      0.84      0.00
   -8   12    6      0.32      0.00
   -7   12    6      0.30      0.00
   -6   12    6      0.69      0.00
   -5   12    6     -0.06      0.00
   -4   12    6      0.56      0.00
   -3   12    6      1.16      0.00
   -2   12    6      0.74      0.00
   -1   12    6      1.64      0.00
    0   12    6      0.01      0.00
    1   12    6     -0.75      0.00
    2   12    6     -0.02      0.00
    3   12    6     -1.73      0.00
    4   12    6     -0.66      0.00
    5   12    6     -0.53      0.00
    6   12    6      0.41      0.00
    7   12    6      0.51      0.00
    8   12    6      0.52      0.00
    9   12    6      0.82      0.00
   10   12    6      0.59      0.00
   11   12    6     -0.09      0.00
   12   12    6     -0.06      0.00
  -12   13    6      0.10      0.00
  -11   13    6     -0.67      0.00
  -10   13    6     -0.70      0.00
   -9   13    6     -0.45      0.00
   -8   13    6     -0.88      0.00
   -7   13    6     -0.51      0.00
   -6   13    6     -0.66      0.00
   -5   13    6     -0.71      0.00
   -4   13    6     -0.57      0.00
   -3   13    6     -0.98      0.00
   -2   13    6     -0.82      0.00
   -1   13    6     -0.24      0.00
    0   13    6     -0.49      0.00
    1   13    6     -0.16      0.00
    2   13    6      1.95      0.00
    3   13    6      0.65      0.00
    4   13    6      1.23      0.00
    5   13    6      0.32      0.00
    6   13    6      1.04      0.00
    7   13    6     -0.41      0.00
    8   13    6     -0.89      0.00
    9   13    6      0.20      0.00
   10   13    6     -0.42      0.00
   11   13    6     -0.23      0.00
  -12   14    6      0.16      0.00
  -11   14    6     -0.42      0.00
  -10   14    6      0.94      0.00
   -9   14    6      0.21      0.00
   -8   14    6     -0.11      0.00
   -7   14    6      0.90      0.00
   -6   14    6      0.70      0.00
   -5   14    6      0.76      0.00
   -4   14    6      0.96      0.00
   -3   14    6      0.21      0.00
   -2   14    6      1.12      0.00
   -1   14    6      0.50      0.00
    0   14    6      0.71      0.00
    1   14    6     -1.26      0.00
    2   14    6      0.62      0.00
    3   14    6     -1.50      0.00
    4   14    6     -0.29      0.00
    5   14    6     -1.27      0.00
    6   14    6      0.49      0.00
    7   14    6     -0.02      0.00
    8   14    6     -0.48      0.00
    9   14    6      0.84      0.00
   10   14    6     -0.38      0.00
   11   14    6      0.15      0.00
  -11   15    6     -0.85      0.00
  -10   15    6      0.16      0.00
   -9   15    6     -0.04      0.00
   -8   15    6     -0.71      0.00
   -7   15    6     -0.20      0.00
   -6   15    6     -0.96      0.00
   -5   15    6     -1.09      0.00
   -4   15    6     -0.43      0.00
   -3   15    6     -0.92      0.00
   -2   15    6      0.21      0.00
   -1   15    6     -1.03      0.00
    0   15    6      1.14      0.00
    1   15    6     -1.15      0.00
    2   15    6      2.39      0.00
    3   15    6      0.35      0.00
    4   15    6      1.33      0.00
    5   15    6     -0.02      0.00
    6   15    6      1.16      0.00
    7   15    6      0.41      0.00
    8   15    6      0.05      0.00
    9   15    6      0.55      0.00
   10   15    6      0.02      0.00
  -11   16    6     -0.60      0.00
  -10   16    6      0.29      0.00
   -9   16    6     -0.22      0.00
   -8   16    6     -0.23      0.00
   -7   16    6      0.24      0.00
   -6   16    6      1.30      0.00
   -5   16    6      0.34      0.00
   -4   16    6      1.06      0.00
   -3   16    6      0.09      0.00
   -2   16    6      0.76      0.00
   -1   16    6     -0.59      0.00
    0   16    6      1.42      0.00
    1   16    6     -1.85      0.00
    2   16    6      0.46      0.00
    3   16    6     -1.30      0.00
    4   16    6     -0.12      0.00
    5   16    6     -0.37      0.00
    6   16    6      0.11      0.00
    7   16    6     -0.67      0.00
    8   16    6     -0.34      0.00
    9   16    6     -0.46      0.00
   10   16    6     -0.68      0.00
  -10   17    6      0.42      0.00
   -9   17    6      0.37      0.00
   -8   17    6      0.10      0.00
   -7   17    6     -0.26      0.00
   -6   17    6     -0.11      0.00
   -5   17    6     -1.40      0.00
   -4   17    6     -0.44      0.00
   -3   17    6      0.01      0.00
   -2   17    6      0.27      0.00
   -1   17    6     -0.36      0.00
    0   17    6      1.09      0.00
    1   17    6     -0.89      0.00
    2   17    6      1.82      0.00
    3   17    6      0.45      0.00
    4   17    6      0.16      0.00
    5   17    6      0.13      0.00
    6   17    6      0.25      0.00
    7   17    6     -0.48      0.00
    8   17    6      0.87      0.00
    9   17    6     -0.07      0.00
   -9   18    6     -0.18      0.00
   -8   18    6     -0.63      0.00
   -7   18    6      0.01      0.00
   -6   18    6      1.06      0.00
   -5   18    6      0.40      0.00
   -4   18    6      0.85      0.00
   -3   18    6      0.24      0.00
   -2   18    6     -0.50      0.00
   -1   18    6     -0.29      0.00
    0   18    6      0.27      0.00
    1   18    6     -0.57      0.00
    2   18    6      0.40      0.00
    3   18    6     -0.23      0.00
    4   18    6     -0.90      0.00
    5   18    6      0.63      0.00
    6   18    6      0.67      0.00
    7   18    6     -0.92      0.00
    8   18    6      0.74      0.00
   -8   19    6     -0.13      0.00
   -7   19    6      0.66      0.00
   -6   19    6     -0.55      0.00
   -5   19    6     -1.24      0.00
   -4   19    6     -0.75      0.00
   -3   19    6     -0.01      0.00
   -2   19    6      0.06      0.00
   -1   19    6      0.81      0.00
    0   19    6     -0.08      0.00
    1   19    6     -0.84      0.00
    2   19    6      0.30      0.00
    3   19    6      0.50      0.00
    4   19    6     -0.71      0.00
    5   19    6      0.48      0.00
    6   19    6      0.18      0.00
    7   19    6     -1.04      0.00
    8   19    6      0.16      0.00
   -7   20    6      0.77      0.00
   -6   20    6      0.01      0.00
   -5   20    6      0.86      0.00
   -4   20    6      1.09      0.00
   -3   20    6     -0.01      0.00
   -2   20    6     -0.04      0.00
   -1   20    6     -0.05      0.00
    0   20    6      0.15      0.00
    1   20    6      0.06      0.00
    2   20    6      0.94      0.00
    3   20    6      0.58      0.00
    4   20    6     -1.51      0.00
    5   20    6      0.10      0.00
    6   20    6      0.33      0.00
    7   20    6     -0.52      0.00
   -6   21    6     -0.49      0.00
   -5   21    6     -0.83      0.00
   -4   21    6     -0.21      0.00
   -3   21    6     -0.95      0.00
   -2   21    6      0.20      0.00
   -1   21    6     -0.10      0.00
    0   21    6     -0.16      0.00
    1   21    6     -1.17      0.00
    2   21    6     -0.22      0.00
    3   21    6      0.33      0.00
    4   21    6     -0.39      0.00
    5   21    6      0.82      0.00
   -5   22    6      0.18      0.00
   -4   22    6      0.63      0.00
   -3   22    6     -0.48      0.00
   -2   22    6      0.64      0.00
   -1   22    6      0.11      0.00
    0   22    6      0.58      0.00
    1   22    6     -0.20      0.00
    2   22    6      0.62      0.00
    3   22    6      0.34      0.00
    4   22    6     -1.08      0.00
   -2   23    6     -0.08      0.00
   -1   23    6     -0.16      0.00
    0   23    6     -0.29      0.00
    1   23    6     -0.38      0.00
  -15    0    7     -0.19      0.00
  -13    0    7      0.01      0.00
  -11    0    7     -0.20      0.00
   -9    0    7     -0.95      0.00
   -7    0    7    -10.41      0.00
   -5    0    7    -24.82      0.00
   -3    0    7    -20.77      0.00
   -1    0    7      1.09      0.00
    1    0    7      3.78      0.00
    3    0    7     -6.84      0.00
    5    0    7     -7.09      0.00
    7    0    7      0.35      0.00
    9    0    7      2.44      0.00
   11    0    7      1.35      0.00
   13    0    7     -0.74      0.00
  -15    1    7      0.16      0.00
  -14    1    7     -0.32      0.00
  -13    1    7     -0.54      0.00
  -12    1    7     -0.14      0.00
  -11    1    7     -0.16      0.00
  -10    1    7     -0.30      0.00
   -9    1    7     -0.22      0.00
   -8    1    7      3.90      0.00
   -7    1    7     -2.68      0.00
   -6    1    7     17.31      0.00
   -5    1    7     -5.53      0.00
   -4    1    7     24.80      0.00
   -3    1    7     -6.36      0.00
   -2    1    7      8.78      0.00
   -1    1    7     -2.44      0.00
    0    1    7     -6.86      0.00
    1    1    7      2.93      0.00
    2    1    7      2.29      0.00
    3    1    7      2.07      0.00
    4    1    7      8.08      0.00
    5    1    7      0.07      0.00
    6    1    7      3.24      0.00
    7    1    7     -1.07      0.00
    8    1    7     -2.63      0.00
    9    1    7     -0.14      0.00
   10    1    7     -1.52      0.00
   11    1    7      0.22      0.00
   12    1    7     -0.85      0.00
   13    1    7     -0.70      0.00
   14    1    7      0.86      0.00
  -15    2    7      0.22      0.00
  -14    2    7      0.26      0.00
  -13    2    7      0.03      0.00
  -12    2    7      0.81      0.00
  -11    2    7      0.62      0.00
  -10    2    7     -0.07      0.00
   -9    2    7     -0.24      0.00
   -8    2    7      1.80      0.00
   -7    2    7     -7.98      0.00
   -6    2    7      7.30      0.00
   -5    2    7    -19.95      0.00
   -4    2    7     11.12      0.00
   -3    2    7    -17.55      0.00
   -2    2    7      8.65      0.00
   -1    2    7      2.43      0.00
    0    2    7     -0.77      0.00
    1    2    7      3.58      0.00
    2    2    7     -4.47      0.00
    3    2    7     -6.33      0.00
    4    2    7     -1.59      0.00
    5    2    7     -5.91      0.00
    6    2    7      1.40      0.00
    7    2    7      0.55      0.00
    8    2    7      1.65      0.00
    9    2    7      1.51      0.00
   10    2    7     -0.82      0.00
   11    2    7      0.61      0.00
   12    2    7      0.78      0.00
   13    2    7      0.52      0.00
   14    2    7      0.24      0.00
  -15    3    7     -0.12      0.00
  -14    3    7     -0.28      0.00
  -13    3    7     -1.38      0.00
  -12    3    7     -0.57      0.00
  -11    3    7     -0.69      0.00
  -10    3    7     -1.52      0.00
   -9    3    7      0.00      0.00
   -8    3    7      1.46      0.00
   -7    3    7     -4.76      0.00
   -6    3    7     10.93      0.00
   -5    3    7    -12.48      0.00
   -4    3    7     16.76      0.00
   -3    3    7    -12.95      0.00
   -2    3    7      5.76      0.00
   -1    3    7     -4.00      0.00
    0    3    7     -6.18      0.00
    1    3    7      4.55      0.00
    2    3    7      2.45      0.00
    3    3    7      4.48      0.00
    4    3    7      6.65      0.00
    5    3    7      0.07      0.00
    6    3    7      1.91      0.00
    7    3    7     -2.65      0.00
    8    3    7     -1.63      0.00
    9    3    7     -0.55      0.00
   10    3    7     -0.36      0.00
   11    3    7      0.08      0.00
   12    3    7     -1.09      0.00
   13    3    7     -1.02      0.00
   14    3    7     -0.92      0.00
  -15    4    7      0.51      0.00
  -14    4    7      0.85      0.00
  -13    4    7      0.30      0.00
  -12    4    7      1.11      0.00
  -11    4    7      1.24      0.00
  -10    4    7      0.01      0.00
   -9    4    7      1.52      0.00
   -8    4    7      0.71      0.00
   -7    4    7     -3.68      0.00
   -6    4    7      8.76      0.00
   -5    4    7    -10.76      0.00
   -4    4    7     13.57      0.00
   -3    4    7     -9.14      0.00
   -2    4    7      8.10      0.00
   -1    4    7      2.57      0.00
    0    4    7     -0.43      0.00
    1    4    7      2.55      0.00
    2    4    7     -5.02      0.00
    3    4    7     -4.79      0.00
    4    4    7     -2.12      0.00
    5    4    7     -4.18      0.00
    6    4    7      1.45      0.00
    7    4    7      0.67      0.00
    8    4    7      2.03      0.00
    9    4    7      0.59      0.00
   10    4    7     -0.27      0.00
   11    4    7      0.16      0.00
   12    4    7      0.67      0.00
   13    4    7      1.60      0.00
  -14    5    7     -0.18      0.00
  -13    5    7     -1.24      0.00
  -12    5    7     -0.36      0.00
  -11    5    7     -0.94      0.00
  -10    5    7     -1.84      0.00
   -9    5    7      0.95      0.00
   -8    5    7     -0.62      0.00
   -7    5    7     -3.35      0.00
   -6    5    7      4.51      0.00
   -5    5    7    -10.12      0.00
   -4    5    7      7.06      0.00
   -3    5    7     -9.17      0.00
   -2    5    7      1.83      0.00
   -1    5    7     -1.54      0.00
    0    5    7     -2.96      0.00
    1    5    7      3.74      0.00
    2    5    7      1.32      0.00
    3    5    7      3.91      0.00
    4    5    7      4.84      0.00
    5    5    7      0.60      0.00
    6    5    7      1.17      0.00
    7    5    7     -1.69      0.00
    8    5    7     -0.93      0.00
    9    5    7     -0.50      0.00
   10    5    7      0.00      0.00
   11    5    7     -0.27      0.00
   12    5    7     -0.82      0.00
   13    5    7     -0.56      0.00
  -14    6    7      0.58      0.00
  -13    6    7     -0.06      0.00
  -12    6    7      0.46      0.00
  -11    6    7      0.38      0.00
  -10    6    7     -0.45      0.00
   -9    6    7      1.17      0.00
   -8    6    7     -0.24      0.00
   -7    6    7     -1.27      0.00
   -6    6    7      5.13      0.00
   -5    6    7     -3.36      0.00
   -4    6    7      6.92      0.00
   -3    6    7     -2.48      0.00
   -2    6    7      2.70      0.00
   -1    6    7      1.67      0.00
    0    6    7     -1.86      0.00
    1    6    7      1.85      0.00
    2    6    7     -3.56      0.00
    3    6    7     -2.54      0.00
    4    6    7     -1.86      0.00
    5    6    7     -2.14      0.00
    6    6    7     -0.17      0.00
    7    6    7      0.49      0.00
    8    6    7      0.64      0.00
    9    6    7      0.33      0.00
   10    6    7      0.27      0.00
   11    6    7     -0.04      0.00
   12    6    7      0.11      0.00
   13    6    7      0.16      0.00
  -14    7    7      0.19      0.00
  -13    7    7     -0.17      0.00
  -12    7    7      0.83      0.00
  -11    7    7     -0.03      0.00
  -10    7    7     -0.32      0.00
   -9    7    7      0.65      0.00
   -8    7    7      0.47      0.00
   -7    7    7     -1.11      0.00
   -6    7    7      0.05      0.00
   -5    7    7     -3.42      0.00
   -4    7    7      1.48      0.00
   -3    7    7     -1.38      0.00
   -2    7    7     -0.33      0.00
   -1    7    7      1.94      0.00
    0    7    7     -1.61      0.00
    1    7    7      2.72      0.00
    2    7    7     -0.11      0.00
    3    7    7      1.85      0.00
    4    7    7      1.73      0.00
    5    7    7      1.10      0.00
    6    7    7      0.45      0.00
    7    7    7      0.16      0.00
    8    7    7     -0.49      0.00
    9    7    7     -0.25      0.00
   10    7    7      0.52      0.00
   11    7    7     -0.04      0.00
   12    7    7      0.73      0.00
   13    7    7      0.16      0.00
  -14    8    7      0.45      0.00
  -13    8    7     -0.73      0.00
  -12    8    7     -0.91      0.00
  -11    8    7     -0.89      0.00
  -10    8    7     -0.75      0.00
   -9    8    7     -0.86      0.00
   -8    8    7     -0.24      0.00
   -7    8    7     -0.40      0.00
   -6    8    7      0.78      0.00
   -5    8    7      0.40      0.00
   -4    8    7      0.70      0.00
   -3    8    7     -0.24      0.00
   -2    8    7     -2.21      0.00
   -1    8    7      1.29      0.00
    0    8    7     -1.90      0.00
    1    8    7      1.19      0.00
    2    8    7     -0.49      0.00
    3    8    7      0.20      0.00
    4    8    7     -1.02      0.00
    5    8    7     -0.09      0.00
    6    8    7     -0.62      0.00
    7    8    7      0.75      0.00
    8    8    7     -0.15      0.00
    9    8    7     -0.37      0.00
   10    8    7      0.68      0.00
   11    8    7     -0.90      0.00
   12    8    7     -0.47      0.00
   13    8    7     -0.84      0.00
  -14    9    7      0.01      0.00
  -13    9    7     -0.09      0.00
  -12    9    7      0.98      0.00
  -11    9    7      1.30      0.00
  -10    9    7      0.84      0.00
   -9    9    7      0.07      0.00
   -8    9    7      1.15      0.00
   -7    9    7      0.54      0.00
   -6    9    7     -0.83      0.00
   -5    9    7      0.11      0.00
   -4    9    7     -0.20      0.00
   -3    9    7      2.71      0.00
   -2    9    7     -0.59      0.00
   -1    9    7      2.67      0.00
    0    9    7     -0.69      0.00
    1    9    7     -0.22      0.00
    2    9    7     -1.04      0.00
    3    9    7      0.00      0.00
    4    9    7     -0.59      0.00
    5    9    7      0.49      0.00
    6    9    7     -0.41      0.00
    7    9    7      0.77      0.00
    8    9    7      0.01      0.00
    9    9    7     -0.70      0.00
   10    9    7      1.31      0.00
   11    9    7     -0.21      0.00
   12    9    7      0.70      0.00
  -13   10    7      0.07      0.00
  -12   10    7     -0.78      0.00
  -11   10    7     -0.70      0.00
  -10   10    7     -1.09      0.00
   -9   10    7     -0.79      0.00
   -8   10    7     -0.37      0.00
   -7   10    7     -0.24      0.00
   -6   10    7     -0.46      0.00
   -5   10    7      0.16      0.00
   -4   10    7     -1.16      0.00
   -3   10    7      0.14      0.00
   -2   10    7     -2.70      0.00
   -1   10    7      0.25      0.00
    0   10    7      0.14      0.00
    1   10    7      0.50      0.00
    2   10    7      1.67      0.00
    3   10    7      1.22      0.00
    4   10    7      0.17      0.00
    5   10    7      0.49      0.00
    6   10    7     -0.62      0.00
    7   10    7      0.44      0.00
    8   10    7     -0.15      0.00
    9   10    7     -1.29      0.00
   10   10    7      0.86      0.00
   11   10    7     -0.74      0.00
   12   10    7     -0.35      0.00
  -13   11    7     -0.57      0.00
  -12   11    7     -0.28      0.00
  -11   11    7      1.23      0.00
  -10   11    7      0.32      0.00
   -9   11    7      0.51      0.00
   -8   11    7      0.58      0.00
   -7   11    7      0.56      0.00
   -6   11    7      0.53      0.00
   -5   11    7      0.60      0.00
   -4   11    7      0.30      0.00
   -3   11    7      2.23      0.00
   -2   11    7      0.25      0.00
   -1   11    7      1.27      0.00
    0   11    7     -0.12      0.00
    1   11    7     -1.48      0.00
    2   11    7     -0.85      0.00
    3   11    7     -1.07      0.00
    4   11    7     -0.82      0.00
    5   11    7      0.05      0.00
    6   11    7     -0.22      0.00
    7   11    7      0.66      0.00
    8   11    7      0.93      0.00
    9   11    7     -0.43      0.00
   10   11    7      1.05      0.00
   11   11    7     -0.35      0.00
   12   11    7     -0.48      0.00
  -13   12    7      0.40      0.00
  -12   12    7      0.08      0.00
  -11   12    7     -0.09      0.00
  -10   12    7     -0.61      0.00
   -9   12    7     -0.19      0.00
   -8   12    7     -0.57      0.00
   -7   12    7     -0.59      0.00
   -6   12    7     -0.52      0.00
   -5   12    7     -0.50      0.00
   -4   12    7     -0.91      0.00
   -3   12    7     -0.63      0.00
   -2   12    7     -1.16      0.00
   -1   12    7     -0.22      0.00
    0   12    7      0.19      0.00
    1   12    7      0.09      0.00
    2   12    7      1.99      0.00
    3   12    7      0.68      0.00
    4   12    7      0.70      0.00
    5   12    7      0.19      0.00
    6   12    7     -0.02      0.00
    7   12    7     -0.74      0.00
    8   12    7     -0.71      0.00
    9   12    7     -0.86      0.00
   10   12    7      0.12      0.00
   11   12    7     -0.23      0.00
  -12   13    7     -0.04      0.00
  -11   13    7      0.33      0.00
  -10   13    7      0.45      0.00
   -9   13    7      0.70      0.00
   -8   13    7      0.36      0.00
   -7   13    7      1.18      0.00
   -6   13    7      0.76      0.00
   -5   13    7      0.83      0.00
   -4   13    7      0.86      0.00
   -3   13    7      0.48      0.00
   -2   13    7      1.00      0.00
   -1   13    7      0.60      0.00
    0   13    7      0.28      0.00
    1   13    7     -1.49      0.00
    2   13    7      0.03      0.00
    3   13    7     -1.59      0.00
    4   13    7     -0.66      0.00
    5   13    7     -1.05      0.00
    6   13    7      0.42      0.00
    7   13    7     -0.06      0.00
    8   13    7      0.30      0.00
    9   13    7      0.30      0.00
   10   13    7      0.22      0.00
   11   13    7     -0.31      0.00
  -12   14    7      0.11      0.00
  -11   14    7     -0.67      0.00
  -10   14    7      0.12      0.00
   -9   14    7     -0.30      0.00
   -8   14    7     -0.99      0.00
   -7   14    7     -0.46      0.00
   -6   14    7     -1.03      0.00
   -5   14    7     -0.62      0.00
   -4   14    7     -0.13      0.00
   -3   14    7     -1.21      0.00
   -2   14    7      0.07      0.00
   -1   14    7     -0.76      0.00
    0   14    7      0.51      0.00
    1   14    7     -0.79      0.00
    2   14    7      2.05      0.00
    3   14    7      0.31      0.00
    4   14    7      1.04      0.00
    5   14    7     -0.44      0.00
    6   14    7      0.99      0.00
    7   14    7     -0.11      0.00
    8   14    7     -0.60      0.00
    9   14    7      0.28      0.00
   10   14    7      0.04      0.00
   11   14    7     -0.06      0.00
  -11   15    7     -0.25      0.00
  -10   15    7      0.63      0.00
   -9   15    7      0.69      0.00
   -8   15    7      0.14      0.00
   -7   15    7      1.33      0.00
   -6   15    7      0.77      0.00
   -5   15    7      0.42      0.00
   -4   15    7      0.88      0.00
   -3   15    7     -0.44      0.00
   -2   15    7      1.06      0.00
   -1   15    7     -0.72      0.00
    0   15    7      1.06      0.00
    1   15    7     -2.32      0.00
    2   15    7      0.20      0.00
    3   15    7     -1.73      0.00
    4   15    7     -0.17      0.00
    5   15    7     -1.25      0.00
    6   15    7      0.03      0.00
    7   15    7     -0.66      0.00
    8   15    7     -0.64      0.00
    9   15    7     -0.33      0.00
   10   15    7     -0.17      0.00
  -11   16    7     -0.28      0.00
  -10   16    7      0.32      0.00
   -9   16    7      0.31      0.00
   -8   16    7     -0.63      0.00
   -7   16    7     -0.62      0.00
   -6   16    7     -0.20      0.00
   -5   16    7     -1.02      0.00
   -4   16    7      0.25      0.00
   -3   16    7     -0.66      0.00
   -2   16    7      0.75      0.00
   -1   16    7     -0.98      0.00
    0   16    7      1.43      0.00
    1   16    7     -0.94      0.00
    2   16    7      1.82      0.00
    3   16    7      0.22      0.00
    4   16    7      0.27      0.00
    5   16    7     -0.59      0.00
    6   16    7      0.52      0.00
    7   16    7      0.01      0.00
    8   16    7      0.63      0.00
    9   16    7      0.25      0.00
   10   16    7      0.19      0.00
  -10   17    7     -0.09      0.00
   -9   17    7     -0.06      0.00
   -8   17    7     -0.22      0.00
   -7   17    7      0.28      0.00
   -6   17    7      1.36      0.00
   -5   17    7     -0.07      0.00
   -4   17    7      0.32      0.00
   -3   17    7     -0.24      0.00
   -2   17    7     -0.13      0.00
   -1   17    7     -0.95      0.00
    0   17    7      0.69      0.00
    1   17    7     -1.71      0.00
    2   17    7      0.05      0.00
    3   17    7     -0.85      0.00
    4   17    7     -0.30      0.00
    5   17    7      0.13      0.00
    6   17    7      0.47      0.00
    7   17    7     -0.89      0.00
    8   17    7      0.23      0.00
    9   17    7     -0.35      0.00
   -9   18    7      0.81      0.00
   -8   18    7     -0.02      0.00
   -7   18    7     -0.24      0.00
   -6   18    7     -0.20      0.00
   -5   18    7     -1.25      0.00
   -4   18    7     -0.26      0.00
   -3   18    7      0.43      0.00
   -2   18    7      0.35      0.00
   -1   18    7      0.17      0.00
    0   18    7      0.51      0.00
    1   18    7     -1.01      0.00
    2   18    7      0.52      0.00
    3   18    7      0.42      0.00
    4   18    7     -0.83      0.00
    5   18    7     -0.43      0.00
    6   18    7      0.33      0.00
    7   18    7     -1.17      0.00
    8   18    7      0.63      0.00
   -8   19    7     -0.87      0.00
   -7   19    7      0.29      0.00
   -6   19    7      1.14      0.00
   -5   19    7      0.54      0.00
   -4   19    7      0.41      0.00
   -3   19    7      0.19      0.00
   -2   19    7     -0.86      0.00
   -1   19    7     -0.15      0.00
    0   19    7      0.27      0.00
    1   19    7     -0.31      0.00
    2   19    7      0.54      0.00
    3   19    7      0.30      0.00
    4   19    7     -0.88      0.00
    5   19    7      0.20      0.00
    6   19    7      1.13      0.00
    7   19    7     -0.51      0.00
   -7   20    7      0.65      0.00
   -6   20    7     -0.77      0.00
   -5   20    7     -1.02      0.00
   -4   20    7     -0.52      0.00
   -3   20    7     -0.07      0.00
   -2   20    7      0.09      0.00
   -1   20    7      0.20      0.00
    0   20    7      0.13      0.00
    1   20    7     -1.35      0.00
    2   20    7     -0.24      0.00
    3   20    7      0.66      0.00
    4   20    7     -0.58      0.00
    5   20    7      0.06      0.00
    6   20    7      0.47      0.00
   -6   21    7      0.40      0.00
   -5   21    7      0.33      0.00
   -4   21    7      0.75      0.00
   -3   21    7     -0.17      0.00
   -2   21    7      0.28      0.00
   -1   21    7      0.04      0.00
    0   21    7      0.43      0.00
    1   21    7     -0.22      0.00
    2   21    7      0.45      0.00
    3   21    7      0.54      0.00
    4   21    7     -1.05      0.00
    5   21    7     -0.31      0.00
   -4   22    7      0.20      0.00
   -3   22    7     -0.46      0.00
   -2   22    7      0.07      0.00
   -1   22    7     -0.25      0.00
    0   22    7      0.29      0.00
    1   22    7     -0.65      0.00
    2   22    7      0.01      0.00
    3   22    7      0.60      0.00
  -14    0    8     -0.36      0.00
  -12    0    8      0.08      0.00
  -10    0    8      0.76      0.00
   -8    0    8      6.56      0.00
   -6    0    8     18.30      0.00
   -4    0    8     18.37      0.00
   -2    0    8      1.35      0.00
    0    0    8     -3.88      0.00
    2    0    8      5.95      0.00
    4    0    8      7.77      0.00
    6    0    8      0.98      0.00
    8    0    8     -3.29      0.00
   10    0    8     -0.99      0.00
   12    0    8     -0.04      0.00
  -15    1    8      0.25      0.00
  -14    1    8      0.37      0.00
  -13    1    8      0.04      0.00
  -12    1    8      0.46      0.00
  -11    1    8      0.05      0.00
  -10    1    8      0.04      0.00
   -9    1    8     -2.27      0.00
   -8    1    8      1.93      0.00
   -7    1    8    -11.94      0.00
   -6    1    8      5.00      0.00
   -5    1    8    -20.21      0.00
   -4    1    8      5.94      0.00
   -3    1    8    -10.20      0.00
   -2    1    8      3.23      0.00
   -1    1    8      5.12      0.00
    0    1    8     -1.75      0.00
    1    1    8     -0.39      0.00
    2    1    8     -2.19      0.00
    3    1    8     -8.01      0.00
    4    1    8     -0.03      0.00
    5    1    8     -4.56      0.00
    6    1    8      1.16      0.00
    7    1    8      2.50      0.00
    8    1    8      0.53      0.00
    9    1    8      1.85      0.00
   10    1    8     -0.64      0.00
   11    1    8      0.64      0.00
   12    1    8      0.75      0.00
   13    1    8     -0.70      0.00
  -15    2    8      0.01      0.00
  -14    2    8     -0.19      0.00
  -13    2    8     -0.73      0.00
  -12    2    8     -0.30      0.00
  -11    2    8     -0.19      0.00
  -10    2    8     -0.27      0.00
   -9    2    8     -1.02      0.00
   -8    2    8      5.18      0.00
   -7    2    8     -6.07      0.00
   -6    2    8     14.87      0.00
   -5    2    8    -10.53      0.00
   -4    2    8     15.69      0.00
   -3    2    8     -8.43      0.00
   -2    2    8      0.83      0.00
   -1    2    8     -0.76      0.00
    0    2    8     -4.64      0.00
    1    2    8      4.38      0.00
    2    2    8      5.59      0.00
    3    2    8      1.98      0.00
    4    2    8      6.96      0.00
    5    2    8     -1.28      0.00
    6    2    8      0.28      0.00
    7    2    8     -1.98      0.00
    8    2    8     -2.26      0.00
    9    2    8      0.32      0.00
   10    2    8     -0.24      0.00
   11    2    8      0.20      0.00
   12    2    8     -0.44      0.00
   13    2    8     -1.15      0.00
  -15    3    8      0.37      0.00
  -14    3    8      1.13      0.00
  -13    3    8      0.02      0.00
  -12    3    8      1.02      0.00
  -11    3    8      1.30      0.00
  -10    3    8      0.20      0.00
   -9    3    8     -0.49      0.00
   -8    3    8      3.04      0.00
   -7    3    8     -7.77      0.00
   -6    3    8     10.61      0.00
   -5    3    8    -14.03      0.00
   -4    3    8     12.93      0.00
   -3    3    8     -7.44      0.00
   -2    3    8      5.47      0.00
   -1    3    8      4.91      0.00
    0    3    8     -3.02      0.00
    1    3    8     -0.17      0.00
    2    3    8     -4.68      0.00
    3    3    8     -7.05      0.00
    4    3    8     -0.51      0.00
    5    3    8     -3.42      0.00
    6    3    8      2.51      0.00
    7    3    8      1.93      0.00
    8    3    8      1.47      0.00
    9    3    8      0.52      0.00
   10    3    8     -0.73      0.00
   11    3    8      0.27      0.00
   12    3    8      1.25      0.00
   13    3    8      1.42      0.00
  -14    4    8     -0.18      0.00
  -13    4    8     -1.05      0.00
  -12    4    8     -0.83      0.00
  -11    4    8     -0.40      0.00
  -10    4    8     -1.77      0.00
   -9    4    8     -0.35      0.00
   -8    4    8      2.27      0.00
   -7    4    8     -6.54      0.00
   -6    4    8      9.15      0.00
   -5    4    8    -12.82      0.00
   -4    4    8      9.44      0.00
   -3    4    8     -9.03      0.00
   -2    4    8     -0.08      0.00
   -1    4    8     -0.07      0.00
    0    4    8     -3.58      0.00
    1    4    8      4.60      0.00
    2    4    8      3.72      0.00
    3    4    8      2.95      0.00
    4    4    8      5.32      0.00
    5    4    8     -0.93      0.00
    6    4    8     -0.18      0.00
    7    4    8     -2.45      0.00
    8    4    8     -0.90      0.00
    9    4    8      0.14      0.00
   10    4    8      0.26      0.00
   11    4    8     -0.16      0.00
   12    4    8     -1.23      0.00
   13    4    8     -0.74      0.00
  -14    5    8      0.94      0.00
  -13    5    8      0.20      0.00
  -12    5    8      1.05      0.00
  -11    5    8      1.37      0.00
  -10    5    8     -0.12      0.00
   -9    5    8      1.03      0.00
   -8    5    8      1.71      0.00
   -7    5    8     -3.93      0.00
   -6    5    8      8.77      0.00
   -5    5    8     -7.16      0.00
   -4    5    8      9.44      0.00
   -3    5    8     -3.10      0.00
   -2    5    8      2.78      0.00
   -1    5    8      2.43      0.00
    0    5    8     -2.92      0.00
    1    5    8      0.27      0.00
    2    5    8     -4.26      0.00
    3    5    8     -4.73      0.00
    4    5    8     -0.83      0.00
    5    5    8     -2.28      0.00
    6    5    8      1.53      0.00
    7    5    8      0.89      0.00
    8    5    8      1.12      0.00
    9    5    8      0.04      0.00
   10    5    8     -0.19      0.00
   11    5    8      0.43      0.00
   12    5    8      0.59      0.00
   13    5    8      1.37      0.00
  -14    6    8     -0.04      0.00
  -13    6    8     -0.29      0.00
  -12    6    8     -0.06      0.00
  -11    6    8     -0.13      0.00
  -10    6    8     -1.29      0.00
   -9    6    8      0.55      0.00
   -8    6    8      1.12      0.00
   -7    6    8     -4.02      0.00
   -6    6    8      3.96      0.00
   -5    6    8     -6.83      0.00
   -4    6    8      4.04      0.00
   -3    6    8     -3.40      0.00
   -2    6    8     -0.36      0.00
   -1    6    8      1.25      0.00
    0    6    8     -1.90      0.00
    1    6    8      3.30      0.00
    2    6    8      1.21      0.00
    3    6    8      1.74      0.00
    4    6    8      2.66      0.00
    5    6    8      0.19      0.00
    6    6    8     -0.05      0.00
    7    6    8     -0.96      0.00
    8    6    8     -0.36      0.00
    9    6    8      0.24      0.00
   10    6    8      0.27      0.00
   11    6    8      0.18      0.00
   12    6    8     -0.35      0.00
   13    6    8     -0.26      0.00
  -14    7    8      0.16      0.00
  -13    7    8     -0.56      0.00
  -12    7    8     -0.07      0.00
  -11    7    8     -0.10      0.00
  -10    7    8     -0.42      0.00
   -9    7    8     -0.06      0.00
   -8    7    8      0.86      0.00
   -7    7    8     -1.25      0.00
   -6    7    8      3.48      0.00
   -5    7    8     -1.57      0.00
   -4    7    8      2.02      0.00
   -3    7    8     -0.80      0.00
   -2    7    8     -1.23      0.00
   -1    7    8      1.33      0.00
    0    7    8     -2.58      0.00
    1    7    8      0.99      0.00
    2    7    8     -1.54      0.00
    3    7    8     -1.41      0.00
    4    7    8     -0.80      0.00
    5    7    8     -0.58      0.00
    6    7    8      0.22      0.00
    7    7    8      0.27      0.00
    8    7    8      0.17      0.00
    9    7    8     -0.37      0.00
   10    7    8     -0.28      0.00
   11    7    8     -0.50      0.00
   12    7    8     -0.33      0.00
   13    7    8     -0.61      0.00
  -14    8    8      0.14      0.00
  -13    8    8      0.55      0.00
  -12    8    8      1.36      0.00
  -11    8    8      0.97      0.00
  -10    8    8      0.37      0.00
   -9    8    8      0.31      0.00
   -8    8    8      1.00      0.00
   -7    8    8     -0.58      0.00
   -6    8    8     -0.11      0.00
   -5    8    8     -1.02      0.00
   -4    8    8      0.87      0.00
   -3    8    8      1.58      0.00
   -2    8    8     -0.58      0.00
   -1    8    8      1.86      0.00
    0    8    8     -1.35      0.00
    1    8    8      0.24      0.00
    2    8    8     -0.62      0.00
    3    8    8      0.23      0.00
    4    8    8     -0.15      0.00
    5    8    8      0.31      0.00
    6    8    8     -0.35      0.00
    7    8    8      0.22      0.00
    8    8    8      0.05      0.00
    9    8    8     -0.14      0.00
   10    8    8      0.97      0.00
   11    8    8      0.52      0.00
   12    8    8      0.92      0.00
  -13    9    8     -0.36      0.00
  -12    9    8     -1.14      0.00
  -11    9    8     -0.85      0.00
  -10    9    8     -0.59      0.00
   -9    9    8     -0.67      0.00
   -8    9    8     -0.06      0.00
   -7    9    8      0.29      0.00
   -6    9    8     -0.27      0.00
   -5    9    8      0.49      0.00
   -4    9    8     -1.44      0.00
   -3    9    8      0.25      0.00
   -2    9    8     -2.74      0.00
   -1    9    8      0.96      0.00
    0    9    8     -0.24      0.00
    1    9    8      1.00      0.00
    2    9    8      0.63      0.00
    3    9    8      1.02      0.00
    4    9    8     -0.60      0.00
    5    9    8      0.33      0.00
    6    9    8     -0.53      0.00
    7    9    8      0.12      0.00
    8    9    8      0.01      0.00
    9    9    8     -1.41      0.00
   10    9    8      0.19      0.00
   11    9    8     -0.91      0.00
   12    9    8     -0.74      0.00
  -13   10    8      0.09      0.00
  -12   10    8      0.61      0.00
  -11   10    8      1.36      0.00
  -10   10    8      0.42      0.00
   -9   10    8      0.35      0.00
   -8   10    8      0.23      0.00
   -7   10    8      1.16      0.00
   -6   10    8     -0.37      0.00
   -5   10    8      1.03      0.00
   -4   10    8     -0.13      0.00
   -3   10    8      2.43      0.00
   -2   10    8     -0.51      0.00
   -1   10    8      0.45      0.00
    0   10    8     -0.77      0.00
    1   10    8     -1.84      0.00
    2   10    8     -1.39      0.00
    3   10    8     -0.34      0.00
    4   10    8     -0.81      0.00
    5   10    8      0.32      0.00
    6   10    8     -0.50      0.00
    7   10    8      0.81      0.00
    8   10    8      1.06      0.00
    9   10    8     -0.69      0.00
   10   10    8      1.14      0.00
   11   10    8      0.22      0.00
   12   10    8     -0.17      0.00
  -13   11    8      0.63      0.00
  -12   11    8     -0.49      0.00
  -11   11    8      0.19      0.00
  -10   11    8     -0.65      0.00
   -9   11    8      0.03      0.00
   -8   11    8     -0.74      0.00
   -7   11    8     -0.19      0.00
   -6   11    8     -0.95      0.00
   -5   11    8     -0.29      0.00
   -4   11    8     -1.66      0.00
   -3   11    8     -0.15      0.00
   -2   11    8     -1.45      0.00
   -1   11    8      0.11      0.00
    0   11    8      0.96      0.00
    1   11    8      0.68      0.00
    2   11    8      1.26      0.00
    3   11    8      1.03      0.00
    4   11    8     -0.21      0.00
    5   11    8      0.36      0.00
    6   11    8     -0.86      0.00
    7   11    8     -0.76      0.00
    8   11    8     -0.04      0.00
    9   11    8     -1.62      0.00
   10   11    8      0.44      0.00
   11   11    8     -0.03      0.00
   12   11    8     -0.39      0.00
  -12   12    8     -0.30      0.00
  -11   12    8      0.43      0.00
  -10   12    8      0.00      0.00
   -9   12    8      0.52      0.00
   -8   12    8      0.36      0.00
   -7   12    8      1.15      0.00
   -6   12    8      0.51      0.00
   -5   12    8      1.00      0.00
   -4   12    8      0.33      0.00
   -3   12    8      0.98      0.00
   -2   12    8      0.34      0.00
   -1   12    8      0.05      0.00
    0   12    8     -0.32      0.00
    1   12    8     -1.80      0.00
    2   12    8     -0.83      0.00
    3   12    8     -0.99      0.00
    4   12    8     -0.67      0.00
    5   12    8     -0.08      0.00
    6   12    8      0.27      0.00
    7   12    8      0.46      0.00
    8   12    8      1.19      0.00
    9   12    8     -0.16      0.00
   10   12    8      0.40      0.00
   11   12    8      0.01      0.00
  -12   13    8     -0.04      0.00
  -11   13    8     -0.10      0.00
  -10   13    8     -0.31      0.00
   -9   13    8     -0.28      0.00
   -8   13    8     -1.28      0.00
   -7   13    8     -0.57      0.00
   -6   13    8     -1.01      0.00
   -5   13    8     -0.52      0.00
   -4   13    8     -0.44      0.00
   -3   13    8     -1.13      0.00
   -2   13    8     -0.21      0.00
   -1   13    8     -0.56      0.00
    0   13    8      0.71      0.00
    1   13    8     -0.33      0.00
    2   13    8      1.98      0.00
    3   13    8      0.55      0.00
    4   13    8      0.64      0.00
    5   13    8     -0.14      0.00
    6   13    8      0.55      0.00
    7   13    8     -0.66      0.00
    8   13    8     -0.21      0.00
    9   13    8     -0.36      0.00
   10   13    8      0.49      0.00
   11   13    8     -0.02      0.00
  -12   14    8      0.31      0.00
  -11   14    8     -0.17      0.00
  -10   14    8      0.59      0.00
   -9   14    8      0.89      0.00
   -8   14    8      0.49      0.00
   -7   14    8      1.23      0.00
   -6   14    8      0.30      0.00
   -5   14    8      0.12      0.00
   -4   14    8      0.85      0.00
   -3   14    8     -0.64      0.00
   -2   14    8      0.93      0.00
   -1   14    8     -0.47      0.00
    0   14    8      0.59      0.00
    1   14    8     -2.12      0.00
    2   14    8     -0.06      0.00
    3   14    8     -1.30      0.00
    4   14    8     -0.05      0.00
    5   14    8     -1.01      0.00
    6   14    8      0.59      0.00
    7   14    8     -0.25      0.00
    8   14    8     -0.09      0.00
    9   14    8     -0.09      0.00
   10   14    8      0.13      0.00
  -11   15    8     -0.73      0.00
  -10   15    8     -0.21      0.00
   -9   15    8     -0.40      0.00
   -8   15    8     -1.52      0.00
   -7   15    8     -0.47      0.00
   -6   15    8     -0.34      0.00
   -5   15    8     -0.53      0.00
   -4   15    8      0.57      0.00
   -3   15    8     -1.16      0.00
   -2   15    8      0.92      0.00
   -1   15    8     -0.81      0.00
    0   15    8      1.64      0.00
    1   15    8     -0.80      0.00
    2   15    8      2.19      0.00
    3   15    8      0.19      0.00
    4   15    8      0.75      0.00
    5   15    8     -0.64      0.00
    6   15    8      0.98      0.00
    7   15    8      0.42      0.00
    8   15    8      0.32      0.00
    9   15    8      0.19      0.00
   10   15    8      0.47      0.00
  -10   16    8     -0.22      0.00
   -9   16    8      0.62      0.00
   -8   16    8      0.11      0.00
   -7   16    8      0.54      0.00
   -6   16    8      0.69      0.00
   -5   16    8     -0.66      0.00
   -4   16    8      0.58      0.00
   -3   16    8     -0.92      0.00
   -2   16    8      0.66      0.00
   -1   16    8     -1.35      0.00
    0   16    8      0.89      0.00
    1   16    8     -1.99      0.00
    2   16    8      0.20      0.00
    3   16    8     -0.50      0.00
    4   16    8      0.57      0.00
    5   16    8     -0.02      0.00
    6   16    8      0.58      0.00
    7   16    8     -0.55      0.00
    8   16    8      0.09      0.00
    9   16    8     -0.34      0.00
  -10   17    8      0.21      0.00
   -9   17    8      0.51      0.00
   -8   17    8     -0.34      0.00
   -7   17    8     -0.99      0.00
   -6   17    8      0.30      0.00
   -5   17    8     -0.77      0.00
   -4   17    8      0.38      0.00
   -3   17    8      0.07      0.00
   -2   17    8      0.86      0.00
   -1   17    8     -0.13      0.00
    0   17    8      1.28      0.00
    1   17    8     -0.71      0.00
    2   17    8      1.14      0.00
    3   17    8      0.20      0.00
    4   17    8     -0.35      0.00
    5   17    8     -0.67      0.00
    6   17    8      0.44      0.00
    7   17    8     -0.33      0.00
    8   17    8      0.49      0.00
    9   17    8      0.01      0.00
   -9   18    8     -0.31      0.00
   -8   18    8     -0.62      0.00
   -7   18    8      0.15      0.00
   -6   18    8      1.34      0.00
   -5   18    8      0.03      0.00
   -4   18    8     -0.16      0.00
   -3   18    8     -0.09      0.00
   -2   18    8     -0.57      0.00
   -1   18    8     -0.60      0.00
    0   18    8      0.82      0.00
    1   18    8     -0.62      0.00
    2   18    8      0.63      0.00
    3   18    8      0.56      0.00
    4   18    8      0.21      0.00
    5   18    8      0.61      0.00
    6   18    8      1.33      0.00
    7   18    8     -0.53      0.00
    8   18    8      0.72      0.00
   -8   19    8      0.07      0.00
   -7   19    8     -0.58      0.00
   -6   19    8     -0.22      0.00
   -5   19    8     -1.01      0.00
   -4   19    8     -0.33      0.00
   -3   19    8      0.72      0.00
   -2   19    8      0.18      0.00
   -1   19    8      0.41      0.00
    0   19    8      0.45      0.00
    1   19    8     -1.15      0.00
    2   19    8      0.07      0.00
    3   19    8      0.54      0.00
    4   19    8     -0.47      0.00
    5   19    8     -0.73      0.00
    6   19    8      0.51      0.00
    7   19    8     -0.94      0.00
   -7   20    8      0.43      0.00
   -6   20    8      0.89      0.00
   -5   20    8      0.58      0.00
   -4   20    8     -0.02      0.00
   -3   20    8      0.28      0.00
   -2   20    8     -0.38      0.00
   -1   20    8     -0.32      0.00
    0   20    8      0.90      0.00
    1   20    8     -0.34      0.00
    2   20    8      0.72      0.00
    3   20    8      0.64      0.00
    4   20    8     -0.33      0.00
    5   20    8     -0.04      0.00
    6   20    8      1.14      0.00
   -6   21    8     -0.12      0.00
   -5   21    8     -0.57      0.00
   -4   21    8      0.00      0.00
   -3   21    8     -0.22      0.00
   -2   21    8      0.12      0.00
   -1   21    8     -0.05      0.00
    0   21    8      0.69      0.00
    1   21    8     -0.72      0.00
    2   21    8     -0.12      0.00
    3   21    8      0.79      0.00
    4   21    8     -0.04      0.00
   -4   22    8     -0.02      0.00
   -3   22    8     -0.16      0.00
   -2   22    8      0.23      0.00
   -1   22    8     -0.21      0.00
    0   22    8      0.23      0.00
    1   22    8     -0.62      0.00
    2   22    8      0.12      0.00
    3   22    8      0.36      0.00
  -15    0    9      0.50      0.00
  -13    0    9      0.21      0.00
  -11    0    9     -0.33      0.00
   -9    0    9     -4.19      0.00
   -7    0    9    -12.95      0.00
   -5    0    9    -15.49      0.00
   -3    0    9     -2.84      0.00
   -1    0    9      4.17      0.00
    1    0    9     -4.46      0.00
    3    0    9     -7.99      0.00
    5    0    9     -1.90      0.00
    7    0    9      3.57      0.00
    9    0    9      1.29      0.00
   11    0    9      0.37      0.00
   13    0    9     -1.09      0.00
  -15    1    9     -0.27      0.00
  -14    1    9      0.06      0.00
  -13    1    9     -0.38      0.00
  -12    1    9      0.02      0.00
  -11    1    9     -0.26      0.00
  -10    1    9      1.31      0.00
   -9    1    9     -1.20      0.00
   -8    1    9      7.85      0.00
   -7    1    9     -4.19      0.00
   -6    1    9     15.43      0.00
   -5    1    9     -5.63      0.00
   -4    1    9     10.34      0.00
   -3    1    9     -3.51      0.00
   -2    1    9     -3.09      0.00
   -1    1    9      0.48      0.00
    0    1    9     -1.10      0.00
    1    1    9      2.02      0.00
    2    1    9      7.49      0.00
    3    1    9      0.09      0.00
    4    1    9      5.44      0.00
    5    1    9     -1.27      0.00
    6    1    9     -1.83      0.00
    7    1    9     -0.66      0.00
    8    1    9     -2.77      0.00
    9    1    9      0.51      0.00
   10    1    9     -0.17      0.00
   11    1    9     -0.03      0.00
   12    1    9      0.11      0.00
   13    1    9     -0.92      0.00
  -15    2    9      0.33      0.00
  -14    2    9      0.54      0.00
  -13    2    9     -0.01      0.00
  -12    2    9      0.41      0.00
  -11    2    9      0.68      0.00
  -10    2    9      0.66      0.00
   -9    2    9     -3.12      0.00
   -8    2    9      4.53      0.00
   -7    2    9    -10.74      0.00
   -6    2    9      9.57      0.00
   -5    2    9    -13.30      0.00
   -4    2    9      8.94      0.00
   -3    2    9     -2.75      0.00
   -2    2    9      2.13      0.00
   -1    2    9      4.75      0.00
    0    2    9     -3.41      0.00
    1    2    9     -3.81      0.00
    2    2    9     -2.37      0.00
    3    2    9     -7.67      0.00
    4    2    9      0.90      0.00
    5    2    9     -1.48      0.00
    6    2    9      2.03      0.00
    7    2    9      2.97      0.00
    8    2    9      0.24      0.00
    9    2    9      0.42      0.00
   10    2    9     -0.90      0.00
   11    2    9      0.17      0.00
   12    2    9      1.44      0.00
   13    2    9      0.30      0.00
  -14    3    9      0.22      0.00
  -13    3    9     -1.00      0.00
  -12    3    9     -0.65      0.00
  -11    3    9     -0.49      0.00
  -10    3    9     -0.50      0.00
   -9    3    9     -2.02      0.00
   -8    3    9      5.44      0.00
   -7    3    9     -8.11      0.00
   -6    3    9     11.24      0.00
   -5    3    9    -12.14      0.00
   -4    3    9      7.89      0.00
   -3    3    9     -6.62      0.00
   -2    3    9     -2.98      0.00
   -1    3    9      1.68      0.00
    0    3    9     -1.88      0.00
    1    3    9      4.16      0.00
    2    3    9      6.44      0.00
    3    3    9      1.01      0.00
    4    3    9      4.98      0.00
    5    3    9     -2.15      0.00
    6    3    9     -1.68      0.00
    7    3    9     -1.86      0.00
    8    3    9     -0.99      0.00
    9    3    9      0.64      0.00
   10    3    9      0.16      0.00
   11    3    9     -0.54      0.00
   12    3    9     -1.03      0.00
   13    3    9     -1.16      0.00
  -14    4    9      0.87      0.00
  -13    4    9      0.20      0.00
  -12    4    9      0.65      0.00
  -11    4    9      1.72      0.00
  -10    4    9      0.47      0.00
   -9    4    9     -0.92      0.00
   -8    4    9      4.38      0.00
   -7    4    9     -7.20      0.00
   -6    4    9     11.29      0.00
   -5    4    9     -9.28      0.00
   -4    4    9      9.95      0.00
   -3    4    9     -1.63      0.00
   -2    4    9      1.13      0.00
   -1    4    9      3.53      0.00
    0    4    9     -4.00      0.00
    1    4    9     -2.01      0.00
    2    4    9     -3.48      0.00
    3    4    9     -5.78      0.00
    4    4    9      0.38      0.00
    5    4    9     -1.06      0.00
    6    4    9      2.11      0.00
    7    4    9      1.55      0.00
    8    4    9      0.51      0.00
    9    4    9     -0.33      0.00
   10    4    9     -0.41      0.00
   11    4    9      0.59      0.00
   12    4    9      1.06      0.00
   13    4    9      1.77      0.00
  -14    5    9     -0.04      0.00
  -13    5    9     -0.90      0.00
  -12    5    9     -0.82      0.00
  -11    5    9     -0.41      0.00
  -10    5    9     -1.27      0.00
   -9    5    9     -1.06      0.00
   -8    5    9      3.10      0.00
   -7    5    9     -6.81      0.00
   -6    5    9      7.05      0.00
   -5    5    9     -9.21      0.00
   -4    5    9      4.36      0.00
   -3    5    9     -3.63      0.00
   -2    5    9     -1.95      0.00
   -1    5    9      2.30      0.00
    0    5    9     -1.45      0.00
    1    5    9      3.97      0.00
    2    5    9      3.25      0.00
    3    5    9      1.15      0.00
    4    5    9      3.23      0.00
    5    5    9     -1.08      0.00
    6    5    9     -0.67      0.00
    7    5    9     -1.65      0.00
    8    5    9     -0.02      0.00
    9    5    9      0.45      0.00
   10    5    9     -0.15      0.00
   11    5    9     -0.58      0.00
   12    5    9     -1.52      0.00
   13    5    9     -0.47      0.00
  -14    6    9      0.20      0.00
  -13    6    9     -0.17      0.00
  -12    6    9      0.46      0.00
  -11    6    9      0.81      0.00
  -10    6    9     -0.18      0.00
   -9    6    9     -0.36      0.00
   -8    6    9      2.87      0.00
   -7    6    9     -4.01      0.00
   -6    6    9      6.80      0.00
   -5    6    9     -4.73      0.00
   -4    6    9      3.88      0.00
   -3    6    9     -0.91      0.00
   -2    6    9     -0.72      0.00
   -1    6    9      1.49      0.00
    0    6    9     -3.03      0.00
    1    6    9      0.14      0.00
    2    6    9     -1.78      0.00
    3    6    9     -2.53      0.00
    4    6    9      0.10      0.00
    5    6    9     -0.23      0.00
    6    6    9      0.95      0.00
    7    6    9      0.32      0.00
    8    6    9     -0.04      0.00
    9    6    9     -0.30      0.00
   10    6    9     -0.61      0.00
   11    6    9      0.38      0.00
   12    6    9      0.15      0.00
   13    6    9      0.54      0.00
  -14    7    9      0.06      0.00
  -13    7    9      0.20      0.00
  -12    7    9      0.72      0.00
  -11    7    9      0.16      0.00
  -10    7    9     -0.18      0.00
   -9    7    9     -0.67      0.00
   -8    7    9      1.78      0.00
   -7    7    9     -3.60      0.00
   -6    7    9      2.07      0.00
   -5    7    9     -2.99      0.00
   -4    7    9      1.59      0.00
   -3    7    9      0.69      0.00
   -2    7    9     -1.01      0.00
   -1    7    9      2.11      0.00
    0    7    9     -1.54      0.00
    1    7    9      1.45      0.00
    2    7    9      0.38      0.00
    3    7    9      0.19      0.00
    4    7    9      0.40      0.00
    5    7    9     -0.29      0.00
    6    7    9     -0.07      0.00
    7    7    9     -0.56      0.00
    8    7    9      0.28      0.00
    9    7    9      0.54      0.00
   10    7    9      0.35      0.00
   11    7    9      0.32      0.00
   12    7    9      0.26      0.00
  -14    8    9     -0.07      0.00
  -13    8    9     -1.08      0.00
  -12    8    9     -0.74      0.00
  -11    8    9     -0.86      0.00
  -10    8    9     -0.38      0.00
   -9    8    9     -0.72      0.00
   -8    8    9      0.94      0.00
   -7    8    9     -0.51      0.00
   -6    8    9      1.30      0.00
   -5    8    9     -0.66      0.00
   -4    8    9     -0.82      0.00
   -3    8    9     -0.21      0.00
   -2    8    9     -1.90      0.00
   -1    8    9      1.26      0.00
    0    8    9     -0.56      0.00
    1    8    9      1.02      0.00
    2    8    9      0.57      0.00
    3    8    9      0.32      0.00
    4    8    9     -0.14      0.00
    5    8    9      0.42      0.00
    6    8    9      0.16      0.00
    7    8    9     -0.16      0.00
    8    8    9     -0.35      0.00
    9    8    9     -0.88      0.00
   10    8    9     -0.74      0.00
   11    8    9     -0.77      0.00
   12    8    9     -0.34      0.00
  -13    9    9      0.49      0.00
  -12    9    9      1.22      0.00
  -11    9    9      0.96      0.00
  -10    9    9      0.28      0.00
   -9    9    9     -0.18      0.00
   -8    9    9      0.09      0.00
   -7    9    9      0.15      0.00
   -6    9    9     -0.62      0.00
   -5    9    9      0.48      0.00
   -4    9    9     -0.06      0.00
   -3    9    9      2.18      0.00
   -2    9    9     -1.05      0.00
   -1    9    9      0.54      0.00
    0    9    9     -1.32      0.00
    1    9    9     -1.08      0.00
    2    9    9     -1.06      0.00
    3    9    9      0.39      0.00
    4    9    9     -0.67      0.00
    5    9    9      0.26      0.00
    6    9    9     -0.06      0.00
    7    9    9      0.52      0.00
    8    9    9      1.14      0.00
    9    9    9     -0.11      0.00
   10    9    9      1.12      0.00
   11    9    9      0.57      0.00
   12    9    9      0.59      0.00
  -13   10    9     -0.21      0.00
  -12   10    9     -0.83      0.00
  -11   10    9     -0.50      0.00
  -10   10    9     -0.55      0.00
   -9   10    9     -0.02      0.00
   -8   10    9     -1.04      0.00
   -7   10    9      0.51      0.00
   -6   10    9     -1.46      0.00
   -5   10    9      0.17      0.00
   -4   10    9     -2.09      0.00
   -3   10    9      0.51      0.00
   -2   10    9     -1.15      0.00
   -1   10    9      1.16      0.00
    0   10    9      1.43      0.00
    1   10    9      1.38      0.00
    2   10    9      0.76      0.00
    3   10    9      1.18      0.00
    4   10    9     -0.44      0.00
    5   10    9      0.40      0.00
    6   10    9     -0.91      0.00
    7   10    9     -0.69      0.00
    8   10    9     -0.06      0.00
    9   10    9     -1.53      0.00
   10   10    9     -0.12      0.00
   11   10    9     -0.18      0.00
   12   10    9     -0.51      0.00
  -13   11    9     -0.13      0.00
  -12   11    9     -0.28      0.00
  -11   11    9      0.51      0.00
  -10   11    9     -0.47      0.00
   -9   11    9      0.64      0.00
   -8   11    9     -0.29      0.00
   -7   11    9      1.45      0.00
   -6   11    9      0.04      0.00
   -5   11    9      1.36      0.00
   -4   11    9     -0.08      0.00
   -3   11    9      1.43      0.00
   -2   11    9     -0.33      0.00
   -1   11    9     -0.46      0.00
    0   11    9     -0.85      0.00
    1   11    9     -1.44      0.00
    2   11    9     -1.21      0.00
    3   11    9      0.28      0.00
    4   11    9     -0.42      0.00
    5   11    9      0.85      0.00
    6   11    9      0.16      0.00
    7   11    9      0.81      0.00
    8   11    9      1.79      0.00
    9   11    9     -0.50      0.00
   10   11    9      0.65      0.00
   11   11    9      0.47      0.00
  -12   12    9     -0.09      0.00
  -11   12    9      0.28      0.00
  -10   12    9     -0.44      0.00
   -9   12    9     -0.09      0.00
   -8   12    9     -1.41      0.00
   -7   12    9     -0.39      0.00
   -6   12    9     -1.25      0.00
   -5   12    9     -0.15      0.00
   -4   12    9     -1.14      0.00
   -3   12    9     -0.15      0.00
   -2   12    9     -0.19      0.00
   -1   12    9      0.42      0.00
    0   12    9      1.25      0.00
    1   12    9      1.04      0.00
    2   12    9      1.30      0.00
    3   12    9      1.06      0.00
    4   12    9     -0.10      0.00
    5   12    9      0.24      0.00
    6   12    9     -0.40      0.00
    7   12    9     -1.04      0.00
    8   12    9      0.12      0.00
    9   12    9     -0.74      0.00
   10   12    9      0.17      0.00
   11   12    9      0.35      0.00
  -12   13    9     -0.14      0.00
  -11   13    9     -0.15      0.00
  -10   13    9      0.17      0.00
   -9   13    9      1.05      0.00
   -8   13    9      0.37      0.00
   -7   13    9      1.08      0.00
   -6   13    9      0.11      0.00
   -5   13    9      0.47      0.00
   -4   13    9      0.55      0.00
   -3   13    9     -0.13      0.00
   -2   13    9      0.56      0.00
   -1   13    9     -0.34      0.00
    0   13    9      0.26      0.00
    1   13    9     -1.81      0.00
    2   13    9     -0.39      0.00
    3   13    9     -0.60      0.00
    4   13    9     -0.10      0.00
    5   13    9     -0.16      0.00
    6   13    9      0.60      0.00
    7   13    9     -0.01      0.00
    8   13    9      0.58      0.00
    9   13    9     -0.36      0.00
   10   13    9      0.18      0.00
   11   13    9      0.00      0.00
  -11   14    9     -0.48      0.00
  -10   14    9     -0.59      0.00
   -9   14    9     -0.68      0.00
   -8   14    9     -1.48      0.00
   -7   14    9     -0.18      0.00
   -6   14    9     -0.09      0.00
   -5   14    9     -0.24      0.00
   -4   14    9      0.62      0.00
   -3   14    9     -0.89      0.00
   -2   14    9      0.97      0.00
   -1   14    9     -0.33      0.00
    0   14    9      1.68      0.00
    1   14    9     -0.31      0.00
    2   14    9      1.91      0.00
    3   14    9      0.46      0.00
    4   14    9      0.36      0.00
    5   14    9     -0.65      0.00
    6   14    9      0.83      0.00
    7   14    9     -0.16      0.00
    8   14    9      0.17      0.00
    9   14    9     -0.13      0.00
   10   14    9      0.49      0.00
  -11   15    9     -0.27      0.00
  -10   15    9      0.47      0.00
   -9   15    9      1.24      0.00
   -8   15    9      0.48      0.00
   -7   15    9      0.47      0.00
   -6   15    9      0.04      0.00
   -5   15    9     -0.75      0.00
   -4   15    9      0.97      0.00
   -3   15    9     -1.08      0.00
   -2   15    9      0.70      0.00
   -1   15    9     -1.31      0.00
    0   15    9      0.95      0.00
    1   15    9     -2.06      0.00
    2   15    9      0.35      0.00
    3   15    9     -0.39      0.00
    4   15    9      0.79      0.00
    5   15    9     -0.47      0.00
    6   15    9      0.39      0.00
    7   15    9     -0.34      0.00
    8   15    9     -0.20      0.00
    9   15    9     -0.35      0.00
  -10   16    9     -0.22      0.00
   -9   16    9      0.19      0.00
   -8   16    9     -0.97      0.00
   -7   16    9     -0.46      0.00
   -6   16    9      0.66      0.00
   -5   16    9     -0.35      0.00
   -4   16    9      0.83      0.00
   -3   16    9     -0.67      0.00
   -2   16    9      1.44      0.00
   -1   16    9     -0.37      0.00
    0   16    9      1.80      0.00
    1   16    9     -0.91      0.00
    2   16    9      1.00      0.00
    3   16    9     -0.32      0.00
    4   16    9     -0.54      0.00
    5   16    9     -1.09      0.00
    6   16    9      0.28      0.00
    7   16    9     -0.18      0.00
    8   16    9      0.22      0.00
    9   16    9     -0.47      0.00
  -10   17    9     -0.64      0.00
   -9   17    9     -0.03      0.00
   -8   17    9      0.34      0.00
   -7   17    9     -0.05      0.00
   -6   17    9      1.07      0.00
   -5   17    9     -0.61      0.00
   -4   17    9      0.25      0.00
   -3   17    9     -0.63      0.00
   -2   17    9     -0.07      0.00
   -1   17    9     -1.03      0.00
    0   17    9      0.77      0.00
    1   17    9     -0.94      0.00
    2   17    9      0.50      0.00
    3   17    9      0.49      0.00
    4   17    9      0.67      0.00
    5   17    9      0.30      0.00
    6   17    9      0.63      0.00
    7   17    9     -0.39      0.00
    8   17    9      0.31      0.00
   -9   18    9      1.01      0.00
   -8   18    9      0.12      0.00
   -7   18    9     -0.94      0.00
   -6   18    9      0.05      0.00
   -5   18    9     -0.32      0.00
   -4   18    9     -0.14      0.00
   -3   18    9      0.66      0.00
   -2   18    9      0.50      0.00
   -1   18    9      0.10      0.00
    0   18    9      0.66      0.00
    1   18    9     -1.40      0.00
    2   18    9     -0.10      0.00
    3   18    9     -0.23      0.00
    4   18    9     -1.04      0.00
    5   18    9     -1.16      0.00
    6   18    9      0.02      0.00
    7   18    9     -0.87      0.00
   -8   19    9     -0.11      0.00
   -7   19    9      0.02      0.00
   -6   19    9      1.41      0.00
   -5   19    9      0.21      0.00
   -4   19    9     -0.43      0.00
   -3   19    9      0.09      0.00
   -2   19    9     -0.77      0.00
   -1   19    9     -0.59      0.00
    0   19    9      0.86      0.00
    1   19    9     -0.37      0.00
    2   19    9      0.40      0.00
    3   19    9      0.51      0.00
    4   19    9      0.07      0.00
    5   19    9     -0.09      0.00
    6   19    9      1.02      0.00
   -7   20    9     -0.49      0.00
   -6   20    9     -0.23      0.00
   -5   20    9     -0.14      0.00
   -4   20    9     -0.54      0.00
   -3   20    9      0.62      0.00
   -2   20    9      0.15      0.00
   -1   20    9     -0.06      0.00
    0   20    9      0.90      0.00
    1   20    9     -1.41      0.00
    2   20    9     -0.18      0.00
    3   20    9      0.09      0.00
    4   20    9     -0.32      0.00
    5   20    9     -1.05      0.00
   -5   21    9      0.03      0.00
   -4   21    9     -0.23      0.00
   -3   21    9      0.00      0.00
   -2   21    9      0.04      0.00
   -1   21    9     -0.91      0.00
    0   21    9      0.49      0.00
    1   21    9     -0.70      0.00
    2   21    9     -0.06      0.00
    3   21    9      0.30      0.00
    4   21    9     -0.22      0.00
   -3   22    9     -0.08      0.00
   -2   22    9      0.11      0.00
   -1   22    9      0.00      0.00
    0   22    9      0.97      0.00
    1   22    9     -0.44      0.00
    2   22    9     -0.21      0.00
  -14    0   10     -0.20      0.00
  -12    0   10     -0.35      0.00
  -10    0   10      2.66      0.00
   -8    0   10      8.85      0.00
   -6    0   10     12.31      0.00
   -4    0   10      3.75      0.00
   -2    0   10     -4.10      0.00
    0    0   10      2.58      0.00
    2    0   10      7.86      0.00
    4    0   10      2.42      0.00
    6    0   10     -3.36      0.00
    8    0   10     -2.24      0.00
   10    0   10      0.00      0.00
   12    0   10      0.05      0.00
  -14    1   10      0.19      0.00
  -13    1   10     -0.14      0.00
  -12    1   10      0.29      0.00
  -11    1   10     -0.46      0.00
  -10    1   10      0.94      0.00
   -9    1   10     -5.20      0.00
   -8    1   10      3.27      0.00
   -7    1   10    -10.90      0.00
   -6    1   10      5.06      0.00
   -5    1   10     -9.05      0.00
   -4    1   10      3.72      0.00
   -3    1   10      1.64      0.00
   -2    1   10      0.31      0.00
   -1    1   10      2.13      0.00
    0    1   10     -1.59      0.00
    1    1   10     -6.47      0.00
    2    1   10     -0.25      0.00
    3    1   10     -6.28      0.00
    4    1   10      1.09      0.00
    5    1   10      1.13      0.00
    6    1   10      0.90      0.00
    7    1   10      3.42      0.00
    8    1   10     -0.35      0.00
    9    1   10      0.33      0.00
   10    1   10     -0.55      0.00
   11    1   10      0.17      0.00
   12    1   10      1.00      0.00
   13    1   10     -0.29      0.00
  -14    2   10      0.20      0.00
  -13    2   10     -0.34      0.00
  -12    2   10     -0.61      0.00
  -11    2   10     -0.77      0.00
  -10    2   10      1.38      0.00
   -9    2   10     -3.16      0.00
   -8    2   10      7.62      0.00
   -7    2   10     -7.84      0.00
   -6    2   10     10.60      0.00
   -5    2   10     -8.89      0.00
   -4    2   10      3.75      0.00
   -3    2   10     -3.58      0.00
   -2    2   10     -4.07      0.00
   -1    2   10      2.06      0.00
    0    2   10      1.70      0.00
    1    2   10      2.26      0.00
    2    2   10      7.71      0.00
    3    2   10     -0.39      0.00
    4    2   10      2.81      0.00
    5    2   10     -1.86      0.00
    6    2   10     -3.20      0.00
    7    2   10     -0.36      0.00
    8    2   10     -1.20      0.00
    9    2   10      0.83      0.00
   10    2   10      0.04      0.00
   11    2   10     -0.56      0.00
   12    2   10     -0.42      0.00
   13    2   10     -1.27      0.00
  -14    3   10      0.74      0.00
  -13    3   10     -0.06      0.00
  -12    3   10      0.48      0.00
  -11    3   10      0.99      0.00
  -10    3   10      1.63      0.00
   -9    3   10     -3.44      0.00
   -8    3   10      5.90      0.00
   -7    3   10     -8.55      0.00
   -6    3   10     10.40      0.00
   -5    3   10     -7.59      0.00
   -4    3   10      7.42      0.00
   -3    3   10      1.36      0.00
   -2    3   10     -0.63      0.00
   -1    3   10      2.81      0.00
    0    3   10     -3.55      0.00
    1    3   10     -4.96      0.00
    2    3   10     -1.34      0.00
    3    3   10     -5.95      0.00
    4    3   10      1.57      0.00
    5    3   10      0.53      0.00
    6    3   10      1.87      0.00
    7    3   10      1.93      0.00
    8    3   10     -0.23      0.00
    9    3   10     -0.31      0.00
   10    3   10     -0.31      0.00
   11    3   10      0.50      0.00
   12    3   10      1.57      0.00
   13    3   10      1.26      0.00
  -14    4   10      0.28      0.00
  -13    4   10     -0.78      0.00
  -12    4   10     -1.06      0.00
  -11    4   10     -0.55      0.00
  -10    4   10     -0.29      0.00
   -9    4   10     -3.05      0.00
   -8    4   10      5.28      0.00
   -7    4   10     -8.69      0.00
   -6    4   10      8.17      0.00
   -5    4   10     -9.99      0.00
   -4    4   10      2.99      0.00
   -3    4   10     -2.69      0.00
   -2    4   10     -3.15      0.00
   -1    4   10      3.25      0.00
    0    4   10      0.51      0.00
    1    4   10      3.26      0.00
    2    4   10      5.20      0.00
    3    4   10      0.15      0.00
    4    4   10      2.62      0.00
    5    4   10     -1.48      0.00
    6    4   10     -1.94      0.00
    7    4   10     -0.93      0.00
    8    4   10      0.02      0.00
    9    4   10      0.62      0.00
   10    4   10     -0.45      0.00
   11    4   10     -1.05      0.00
   12    4   10     -1.57      0.00
   13    4   10     -0.34      0.00
  -14    5   10      0.59      0.00
  -13    5   10      0.27      0.00
  -12    5   10      0.58      0.00
  -11    5   10      1.16      0.00
  -10    5   10      0.87      0.00
   -9    5   10     -1.93      0.00
   -8    5   10      4.95      0.00
   -7    5   10     -6.36      0.00
   -6    5   10      8.52      0.00
   -5    5   10     -5.51      0.00
   -4    5   10      4.20      0.00
   -3    5   10      1.05      0.00
   -2    5   10     -1.86      0.00
   -1    5   10      1.92      0.00
    0    5   10     -3.52      0.00
    1    5   10     -1.44      0.00
    2    5   10     -1.52      0.00
    3    5   10     -3.27      0.00
    4    5   10      0.96      0.00
    5    5   10      0.12      0.00
    6    5   10      1.40      0.00
    7    5   10      0.27      0.00
    8    5   10     -0.03      0.00
    9    5   10     -0.17      0.00
   10    5   10      0.19      0.00
   11    5   10      1.25      0.00
   12    5   10      0.79      0.00
   13    5   10      1.46      0.00
  -14    6   10      0.18      0.00
  -13    6   10     -0.44      0.00
  -12    6   10     -0.12      0.00
  -11    6   10     -0.24      0.00
  -10    6   10     -0.12      0.00
   -9    6   10     -2.16      0.00
   -8    6   10      3.32      0.00
   -7    6   10     -6.21      0.00
   -6    6   10      4.68      0.00
   -5    6   10     -4.68      0.00
   -4    6   10      1.82      0.00
   -3    6   10      0.41      0.00
   -2    6   10     -1.38      0.00
   -1    6   10      2.62      0.00
    0    6   10     -0.75      0.00
    1    6   10      1.93      0.00
    2    6   10      1.52      0.00
    3    6   10     -0.40      0.00
    4    6   10      0.62      0.00
    5    6   10     -0.77      0.00
    6    6   10     -0.39      0.00
    7    6   10     -0.62      0.00
    8    6   10      0.24      0.00
    9    6   10      0.93      0.00
   10    6   10     -0.47      0.00
   11    6   10     -0.33      0.00
   12    6   10     -0.95      0.00
  -14    7   10     -0.12      0.00
  -13    7   10     -0.85      0.00
  -12    7   10     -0.02      0.00
  -11    7   10     -0.26      0.00
  -10    7   10      0.46      0.00
   -9    7   10     -1.41      0.00
   -8    7   10      3.52      0.00
   -7    7   10     -2.73      0.00
   -6    7   10      3.96      0.00
   -5    7   10     -2.16      0.00
   -4    7   10     -0.03      0.00
   -3    7   10      0.35      0.00
   -2    7   10     -1.82      0.00
   -1    7   10      1.55      0.00
    0    7   10     -1.44      0.00
    1    7   10      0.82      0.00
    2    7   10      0.26      0.00
    3    7   10     -0.26      0.00
    4    7   10      0.43      0.00
    5    7   10      0.43      0.00
    6    7   10      0.78      0.00
    7    7   10     -0.56      0.00
    8    7   10     -0.40      0.00
    9    7   10     -0.24      0.00
   10    7   10     -0.43      0.00
   11    7   10      0.18      0.00
   12    7   10      0.39      0.00
  -13    8   10      0.36      0.00
  -12    8   10      1.55      0.00
  -11    8   10      0.35      0.00
  -10    8   10      0.51      0.00
   -9    8   10     -1.27      0.00
   -8    8   10      0.94      0.00
   -7    8   10     -1.94      0.00
   -6    8   10      0.51      0.00
   -5    8   10     -0.19      0.00
   -4    8   10      0.50      0.00
   -3    8   10      1.93      0.00
   -2    8   10     -1.08      0.00
   -1    8   10      0.90      0.00
    0    8   10     -1.33      0.00
    1    8   10     -0.66      0.00
    2    8   10     -0.29      0.00
    3    8   10     -0.18      0.00
    4    8   10     -0.69      0.00
    5    8   10     -0.44      0.00
    6    8   10      0.41      0.00
    7    8   10      0.23      0.00
    8    8   10      0.72      0.00
    9    8   10      0.95      0.00
   10    8   10      0.62      0.00
   11    8   10      0.34      0.00
   12    8   10      0.65      0.00
  -13    9   10     -1.05      0.00
  -12    9   10     -0.70      0.00
  -11    9   10     -0.73      0.00
  -10    9   10     -0.03      0.00
   -9    9   10     -0.17      0.00
   -8    9   10      0.33      0.00
   -7    9   10      0.38      0.00
   -6    9   10     -0.14      0.00
   -5    9   10     -0.12      0.00
   -4    9   10     -1.44      0.00
   -3    9   10      0.74      0.00
   -2    9   10     -0.69      0.00
   -1    9   10      1.75      0.00
    0    9   10      1.06      0.00
    1    9   10      1.09      0.00
    2    9   10      0.40      0.00
    3    9   10      0.75      0.00
    4    9   10     -0.46      0.00
    5    9   10      0.13      0.00
    6    9   10     -0.41      0.00
    7    9   10     -0.96      0.00
    8    9   10     -0.34      0.00
    9    9   10     -1.11      0.00
   10    9   10     -0.38      0.00
   11    9   10     -0.60      0.00
   12    9   10      0.07      0.00
  -13   10   10      0.02      0.00
  -12   10   10      0.69      0.00
  -11   10   10      0.60      0.00
  -10   10   10     -0.10      0.00
   -9   10   10      0.56      0.00
   -8   10   10     -0.48      0.00
   -7   10   10      1.57      0.00
   -6   10   10     -0.24      0.00
   -5   10   10      1.78      0.00
   -4   10   10     -0.31      0.00
   -3   10   10      1.63      0.00
   -2   10   10     -1.29      0.00
   -1   10   10     -0.66      0.00
    0   10   10     -1.54      0.00
    1   10   10     -1.14      0.00
    2   10   10     -1.15      0.00
    3   10   10      0.72      0.00
    4   10   10     -0.34      0.00
    5   10   10      0.60      0.00
    6   10   10      0.44      0.00
    7   10   10      0.90      0.00
    8   10   10      1.65      0.00
    9   10   10      0.07      0.00
   10   10   10      0.81      0.00
   11   10   10      0.58      0.00
  -13   11   10      0.05      0.00
  -12   11   10      0.08      0.00
  -11   11   10      0.42      0.00
  -10   11   10     -0.51      0.00
   -9   11   10      0.52      0.00
   -8   11   10     -1.61      0.00
   -7   11   10      0.30      0.00
   -6   11   10     -1.49      0.00
   -5   11   10      0.19      0.00
   -4   11   10     -1.42      0.00
   -3   11   10      0.65      0.00
   -2   11   10      0.12      0.00
   -1   11   10      1.27      0.00
    0   11   10      1.35      0.00
    1   11   10      1.44      0.00
    2   11   10      0.12      0.00
    3   11   10      0.62      0.00
    4   11   10     -0.91      0.00
    5   11   10      0.08      0.00
    6   11   10     -1.21      0.00
    7   11   10     -1.24      0.00
    8   11   10      0.15      0.00
    9   11   10     -1.11      0.00
   10   11   10     -0.23      0.00
   11   11   10      0.05      0.00
  -12   12   10     -0.34      0.00
  -11   12   10      0.14      0.00
  -10   12   10     -0.15      0.00
   -9   12   10      1.36      0.00
   -8   12   10      0.15      0.00
   -7   12   10      1.41      0.00
   -6   12   10      0.06      0.00
   -5   12   10      1.32      0.00
   -4   12   10     -0.25      0.00
   -3   12   10      0.38      0.00
   -2   12   10     -0.48      0.00
   -1   12   10     -0.58      0.00
    0   12   10     -1.06      0.00
    1   12   10     -1.35      0.00
    2   12   10     -1.36      0.00
    3   12   10      0.18      0.00
    4   12   10     -0.38      0.00
    5   12   10      0.61      0.00
    6   12   10      0.40      0.00
    7   12   10      0.17      0.00
    8   12   10      1.14      0.00
    9   12   10     -0.41      0.00
   10   12   10      0.13      0.00
   11   12   10      0.55      0.00
  -12   13   10      0.45      0.00
  -11   13   10      0.06      0.00
  -10   13   10     -0.61      0.00
   -9   13   10     -0.37      0.00
   -8   13   10     -1.16      0.00
   -7   13   10      0.12      0.00
   -6   13   10     -0.32      0.00
   -5   13   10      0.25      0.00
   -4   13   10      0.02      0.00
   -3   13   10     -0.07      0.00
   -2   13   10      0.60      0.00
   -1   13   10      0.07      0.00
    0   13   10      1.17      0.00
    1   13   10      0.29      0.00
    2   13   10      0.92      0.00
    3   13   10      0.37      0.00
    4   13   10     -0.53      0.00
    5   13   10     -0.38      0.00
    6   13   10      0.03      0.00
    7   13   10     -0.57      0.00
    8   13   10      0.22      0.00
    9   13   10     -0.25      0.00
   10   13   10      0.10      0.00
  -11   14   10      0.12      0.00
  -10   14   10      0.66      0.00
   -9   14   10      1.61      0.00
   -8   14   10      0.41      0.00
   -7   14   10      0.21      0.00
   -6   14   10     -0.33      0.00
   -5   14   10     -0.32      0.00
   -4   14   10      0.52      0.00
   -3   14   10     -1.06      0.00
   -2   14   10      0.07      0.00
   -1   14   10     -1.33      0.00
    0   14   10      0.60      0.00
    1   14   10     -2.00      0.00
    2   14   10     -0.30      0.00
    3   14   10     -0.06      0.00
    4   14   10      0.34      0.00
    5   14   10     -0.38      0.00
    6   14   10      0.38      0.00
    7   14   10     -0.37      0.00
    8   14   10      0.10      0.00
    9   14   10     -0.54      0.00
   10   14   10      0.37      0.00
  -11   15   10     -0.21      0.00
  -10   15   10     -0.57      0.00
   -9   15   10     -0.49      0.00
   -8   15   10     -0.84      0.00
   -7   15   10      0.06      0.00
   -6   15   10      0.90      0.00
   -5   15   10     -0.37      0.00
   -4   15   10      0.81      0.00
   -3   15   10     -0.74      0.00
   -2   15   10      1.46      0.00
   -1   15   10     -0.59      0.00
    0   15   10      1.60      0.00
    1   15   10     -1.21      0.00
    2   15   10      0.46      0.00
    3   15   10     -0.56      0.00
    4   15   10     -0.63      0.00
    5   15   10     -1.16      0.00
    6   15   10      0.35      0.00
    7   15   10      0.02      0.00
    8   15   10     -0.04      0.00
    9   15   10     -0.45      0.00
  -10   16   10     -0.37      0.00
   -9   16   10      0.93      0.00
   -8   16   10      0.39      0.00
   -7   16   10     -0.02      0.00
   -6   16   10      0.21      0.00
   -5   16   10     -0.63      0.00
   -4   16   10      0.71      0.00
   -3   16   10     -1.00      0.00
   -2   16   10      0.07      0.00
   -1   16   10     -1.64      0.00
    0   16   10      1.10      0.00
    1   16   10     -1.24      0.00
    2   16   10      0.63      0.00
    3   16   10      0.68      0.00
    4   16   10      0.97      0.00
    5   16   10      0.15      0.00
    6   16   10      0.38      0.00
    7   16   10     -0.02      0.00
    8   16   10      0.48      0.00
    9   16   10     -0.03      0.00
   -9   17   10      0.43      0.00
   -8   17   10     -0.14      0.00
   -7   17   10     -1.06      0.00
   -6   17   10      0.50      0.00
   -5   17   10     -0.47      0.00
   -4   17   10      0.28      0.00
   -3   17   10     -0.20      0.00
   -2   17   10      0.95      0.00
   -1   17   10     -0.24      0.00
    0   17   10      0.68      0.00
    1   17   10     -1.41      0.00
    2   17   10     -0.45      0.00
    3   17   10     -0.46      0.00
    4   17   10     -1.01      0.00
    5   17   10     -0.93      0.00
    6   17   10      0.05      0.00
    7   17   10     -0.44      0.00
    8   17   10     -0.20      0.00
   -9   18   10     -0.59      0.00
   -8   18   10      0.28      0.00
   -7   18   10      0.12      0.00
   -6   18   10      0.85      0.00
   -5   18   10      0.22      0.00
   -4   18   10     -0.50      0.00
   -3   18   10     -0.14      0.00
   -2   18   10     -0.78      0.00
   -1   18   10     -0.63      0.00
    0   18   10      1.04      0.00
    1   18   10     -0.31      0.00
    2   18   10      0.63      0.00
    3   18   10      0.78      0.00
    4   18   10      0.56      0.00
    5   18   10      0.33      0.00
    6   18   10      0.74      0.00
    7   18   10      0.05      0.00
   -8   19   10      0.21      0.00
   -7   19   10     -1.14      0.00
   -6   19   10     -0.11      0.00
   -5   19   10      0.05      0.00
   -4   19   10     -0.36      0.00
   -3   19   10      0.84      0.00
   -2   19   10      0.45      0.00
   -1   19   10      0.06      0.00
    0   19   10      0.68      0.00
    1   19   10     -1.20      0.00
    2   19   10     -0.30      0.00
    3   19   10      0.30      0.00
    4   19   10     -0.35      0.00
    5   19   10     -0.70      0.00
    6   19   10      0.33      0.00
   -6   20   10      0.50      0.00
   -5   20   10      0.36      0.00
   -4   20   10     -0.84      0.00
   -3   20   10      0.26      0.00
   -2   20   10     -0.55      0.00
   -1   20   10     -1.05      0.00
    0   20   10      0.97      0.00
    1   20   10     -0.56      0.00
    2   20   10      0.39      0.00
    3   20   10      0.30      0.00
    4   20   10      0.53      0.00
    5   20   10     -0.03      0.00
   -5   21   10      0.47      0.00
   -4   21   10     -0.26      0.00
   -3   21   10      0.17      0.00
   -2   21   10      0.61      0.00
   -1   21   10     -0.20      0.00
    0   21   10      1.37      0.00
    1   21   10     -0.56      0.00
    2   21   10     -0.11      0.00
    3   21   10      0.38      0.00
   -2   22   10      0.17      0.00
   -1   22   10     -0.89      0.00
    0   22   10      0.32      0.00
  -13    0   11      0.46      0.00
  -11    0   11     -1.11      0.00
   -9    0   11     -6.23      0.00
   -7    0   11     -8.99      0.00
   -5    0   11     -4.18      0.00
   -3    0   11      3.44      0.00
   -1    0   11     -1.08      0.00
    1    0   11     -7.31      0.00
    3    0   11     -3.31      0.00
    5    0   11      3.45      0.00
    7    0   11      2.81      0.00
    9    0   11      0.07      0.00
   11    0   11      0.45      0.00
   13    0   11      0.08      0.00
  -14    1   11      0.33      0.00
  -13    1   11      0.03      0.00
  -12    1   11     -0.27      0.00
  -11    1   11     -0.97      0.00
  -10    1   11      3.40      0.00
   -9    1   11     -2.50      0.00
   -8    1   11      7.56      0.00
   -7    1   11     -4.36      0.00
   -6    1   11      7.15      0.00
   -5    1   11     -3.64      0.00
   -4    1   11     -0.87      0.00
   -3    1   11     -0.93      0.00
   -2    1   11     -2.83      0.00
   -1    1   11      1.14      0.00
    0    1   11      4.91      0.00
    1    1   11      0.40      0.00
    2    1   11      6.95      0.00
    3    1   11     -0.70      0.00
    4    1   11     -0.31      0.00
    5    1   11     -1.05      0.00
    6    1   11     -3.59      0.00
    7    1   11      0.26      0.00
    8    1   11     -1.07      0.00
    9    1   11      0.53      0.00
   10    1   11      0.04      0.00
   11    1   11     -0.25      0.00
   12    1   11     -0.29      0.00
   13    1   11     -0.79      0.00
  -14    2   11      0.29      0.00
  -13    2   11      0.17      0.00
  -12    2   11      0.63      0.00
  -11    2   11     -0.20      0.00
  -10    2   11      2.60      0.00
   -9    2   11     -5.28      0.00
   -8    2   11      5.88      0.00
   -7    2   11     -7.93      0.00
   -6    2   11      7.65      0.00
   -5    2   11     -4.12      0.00
   -4    2   11      4.42      0.00
   -3    2   11      3.03      0.00
   -2    2   11     -0.81      0.00
   -1    2   11     -0.24      0.00
    0    2   11     -1.81      0.00
    1    2   11     -6.95      0.00
    2    2   11      0.25      0.00
    3    2   11     -4.03      0.00
    4    2   11      1.31      0.00
    5    2   11      2.79      0.00
    6    2   11      0.58      0.00
    7    2   11      2.27      0.00
    8    2   11     -0.81      0.00
    9    2   11      0.06      0.00
   10    2   11     -0.34      0.00
   11    2   11      0.45      0.00
   12    2   11      1.44      0.00
   13    2   11      0.64      0.00
  -14    3   11      0.49      0.00
  -13    3   11     -0.23      0.00
  -12    3   11     -0.67      0.00
  -11    3   11     -1.29      0.00
  -10    3   11      1.64      0.00
   -9    3   11     -4.49      0.00
   -8    3   11      6.44      0.00
   -7    3   11     -8.23      0.00
   -6    3   11      6.49      0.00
   -5    3   11     -7.45      0.00
   -4    3   11      0.06      0.00
   -3    3   11     -0.75      0.00
   -2    3   11     -2.96      0.00
   -1    3   11      3.12      0.00
    0    3   11      3.28      0.00
    1    3   11      1.41      0.00
    2    3   11      6.09      0.00
    3    3   11     -0.89      0.00
    4    3   11      0.99      0.00
    5    3   11     -1.59      0.00
    6    3   11     -2.75      0.00
    7    3   11     -0.09      0.00
    8    3   11     -0.01      0.00
    9    3   11      0.54      0.00
   10    3   11     -0.44      0.00
   11    3   11     -1.04      0.00
   12    3   11     -0.73      0.00
  -14    4   11      0.70      0.00
  -13    4   11      0.26      0.00
  -12    4   11      0.51      0.00
  -11    4   11      0.68      0.00
  -10    4   11      2.30      0.00
   -9    4   11     -3.48      0.00
   -8    4   11      6.16      0.00
   -7    4   11     -6.55      0.00
   -6    4   11      8.59      0.00
   -5    4   11     -3.91      0.00
   -4    4   11      3.84      0.00
   -3    4   11      2.51      0.00
   -2    4   11     -2.35      0.00
   -1    4   11      0.53      0.00
    0    4   11     -2.63      0.00
    1    4   11     -4.03      0.00
    2    4   11     -0.41      0.00
    3    4   11     -3.46      0.00
    4    4   11      1.11      0.00
    5    4   11      1.25      0.00
    6    4   11      0.77      0.00
    7    4   11      0.96      0.00
    8    4   11     -0.40      0.00
    9    4   11      0.44      0.00
   10    4   11      0.59      0.00
   11    4   11      1.28      0.00
   12    4   11      0.87      0.00
  -14    5   11      0.14      0.00
  -13    5   11     -0.56      0.00
  -12    5   11     -0.61      0.00
  -11    5   11     -0.54      0.00
  -10    5   11      0.85      0.00
   -9    5   11     -3.70      0.00
   -8    5   11      5.05      0.00
   -7    5   11     -7.10      0.00
   -6    5   11      5.72      0.00
   -5    5   11     -4.87      0.00
   -4    5   11      0.50      0.00
   -3    5   11      1.31      0.00
   -2    5   11     -2.02      0.00
   -1    5   11      3.20      0.00
    0    5   11      0.52      0.00
    1    5   11      1.70      0.00
    2    5   11      2.42      0.00
    3    5   11     -0.84      0.00
    4    5   11      0.62      0.00
    5    5   11     -0.89      0.00
    6    5   11     -0.82      0.00
    7    5   11     -0.56      0.00
    8    5   11      0.32      0.00
    9    5   11      0.32      0.00
   10    5   11     -1.08      0.00
   11    5   11     -1.20      0.00
   12    5   11     -1.44      0.00
  -14    6   11      0.22      0.00
  -13    6   11     -0.35      0.00
  -12    6   11      0.41      0.00
  -11    6   11      0.02      0.00
  -10    6   11      1.56      0.00
   -9    6   11     -2.31      0.00
   -8    6   11      5.28      0.00
   -7    6   11     -4.26      0.00
   -6    6   11      5.26      0.00
   -5    6   11     -2.40      0.00
   -4    6   11      0.08      0.00
   -3    6   11      1.41      0.00
   -2    6   11     -2.37      0.00
   -1    6   11      0.94      0.00
    0    6   11     -1.80      0.00
    1    6   11     -0.24      0.00
    2    6   11      0.23      0.00
    3    6   11     -0.97      0.00
    4    6   11      0.94      0.00
    5    6   11      0.47      0.00
    6    6   11      0.80      0.00
    7    6   11     -0.24      0.00
    8    6   11     -0.46      0.00
    9    6   11      0.62      0.00
   10    6   11      0.28      0.00
   11    6   11      1.23      0.00
   12    6   11      0.23      0.00
  -14    7   11      0.38      0.00
  -13    7   11     -0.03      0.00
  -12    7   11      0.96      0.00
  -11    7   11     -0.24      0.00
  -10    7   11      0.99      0.00
   -9    7   11     -3.07      0.00
   -8    7   11      2.74      0.00
   -7    7   11     -4.44      0.00
   -6    7   11      2.60      0.00
   -5    7   11     -1.04      0.00
   -4    7   11      0.52      0.00
   -3    7   11      1.94      0.00
   -2    7   11     -1.22      0.00
   -1    7   11      1.39      0.00
    0    7   11     -1.27      0.00
    1    7   11     -0.13      0.00
    2    7   11      0.03      0.00
    3    7   11     -0.70      0.00
    4    7   11     -0.73      0.00
    5    7   11     -0.66      0.00
    6    7   11      0.65      0.00
    7    7   11     -0.12      0.00
    8    7   11      0.28      0.00
    9    7   11      0.78      0.00
   10    7   11     -0.36      0.00
   11    7   11     -0.63      0.00
   12    7   11     -0.31      0.00
  -13    8   11     -1.47      0.00
  -12    8   11     -0.27      0.00
  -11    8   11     -0.86      0.00
  -10    8   11      1.06      0.00
   -9    8   11     -1.00      0.00
   -8    8   11      2.69      0.00
   -7    8   11     -0.76      0.00
   -6    8   11      1.22      0.00
   -5    8   11     -0.61      0.00
   -4    8   11     -1.56      0.00
   -3    8   11      0.94      0.00
   -2    8   11     -1.13      0.00
   -1    8   11      1.54      0.00
    0    8   11      0.25      0.00
    1    8   11      0.47      0.00
    2    8   11      0.53      0.00
    3    8   11      0.31      0.00
    4    8   11      0.22      0.00
    5    8   11     -0.15      0.00
    6    8   11      0.37      0.00
    7    8   11     -0.99      0.00
    8    8   11     -0.79      0.00
    9    8   11     -0.31      0.00
   10    8   11     -0.37      0.00
   11    8   11     -0.40      0.00
   12    8   11      0.30      0.00
  -13    9   11      0.13      0.00
  -12    9   11      1.38      0.00
  -11    9   11      0.31      0.00
  -10    9   11      0.35      0.00
   -9    9   11     -0.72      0.00
   -8    9   11      0.05      0.00
   -7    9   11     -0.06      0.00
   -6    9   11      0.36      0.00
   -5    9   11      0.96      0.00
   -4    9   11     -0.08      0.00
   -3    9   11      1.01      0.00
   -2    9   11     -1.74      0.00
   -1    9   11     -0.72      0.00
    0    9   11     -1.42      0.00
    1    9   11     -1.08      0.00
    2    9   11     -0.35      0.00
    3    9   11      0.62      0.00
    4    9   11     -0.28      0.00
    5    9   11      0.11      0.00
    6    9   11      1.05      0.00
    7    9   11      0.75      0.00
    8    9   11      0.96      0.00
    9    9   11      0.42      0.00
   10    9   11      0.72      0.00
   11    9   11     -0.25      0.00
  -13   10   11     -0.61      0.00
  -12   10   11     -0.14      0.00
  -11   10   11     -0.15      0.00
  -10   10   11     -0.34      0.00
   -9   10   11      0.29      0.00
   -8   10   11     -1.13      0.00
   -7   10   11      0.29      0.00
   -6   10   11     -1.51      0.00
   -5   10   11     -0.06      0.00
   -4   10   11     -1.68      0.00
   -3   10   11      1.15      0.00
   -2   10   11      0.03      0.00
   -1   10   11      1.84      0.00
    0   10   11      1.06      0.00
    1   10   11      0.96      0.00
    2   10   11     -0.40      0.00
    3   10   11      0.19      0.00
    4   10   11     -0.71      0.00
    5   10   11     -0.44      0.00
    6   10   11     -0.94      0.00
    7   10   11     -1.41      0.00
    8   10   11     -0.29      0.00
    9   10   11     -1.29      0.00
   10   10   11     -0.48      0.00
   11   10   11     -0.56      0.00
  -12   11   11     -0.08      0.00
  -11   11   11      0.27      0.00
  -10   11   11     -0.33      0.00
   -9   11   11      1.39      0.00
   -8   11   11     -0.39      0.00
   -7   11   11      1.71      0.00
   -6   11   11     -0.10      0.00
   -5   11   11      1.54      0.00
   -4   11   11     -0.78      0.00
   -3   11   11      0.15      0.00
   -2   11   11     -1.48      0.00
   -1   11   11     -0.93      0.00
    0   11   11     -1.74      0.00
    1   11   11     -0.79      0.00
    2   11   11     -0.96      0.00
    3   11   11      0.91      0.00
    4   11   11      0.08      0.00
    5   11   11      1.06      0.00
    6   11   11      0.55      0.00
    7   11   11      0.57      0.00
    8   11   11      1.24      0.00
    9   11   11     -0.19      0.00
   10   11   11      0.51      0.00
   11   11   11      0.50      0.00
  -12   12   11      0.46      0.00
  -11   12   11      0.31      0.00
  -10   12   11     -1.04      0.00
   -9   12   11     -0.06      0.00
   -8   12   11     -1.46      0.00
   -7   12   11      0.07      0.00
   -6   12   11     -1.22      0.00
   -5   12   11      0.58      0.00
   -4   12   11     -0.69      0.00
   -3   12   11      0.73      0.00
   -2   12   11      0.33      0.00
   -1   12   11      0.95      0.00
    0   12   11      0.80      0.00
    1   12   11      1.31      0.00
    2   12   11      0.11      0.00
    3   12   11      0.45      0.00
    4   12   11     -0.90      0.00
    5   12   11      0.01      0.00
    6   12   11     -0.57      0.00
    7   12   11     -0.99      0.00
    8   12   11      0.41      0.00
    9   12   11     -0.75      0.00
   10   12   11     -0.39      0.00
  -12   13   11     -0.14      0.00
  -11   13   11      0.08      0.00
  -10   13   11      0.41      0.00
   -9   13   11      1.31      0.00
   -8   13   11      0.08      0.00
   -7   13   11      0.15      0.00
   -6   13   11     -0.74      0.00
   -5   13   11      0.35      0.00
   -4   13   11     -0.57      0.00
   -3   13   11     -0.92      0.00
   -2   13   11     -0.54      0.00
   -1   13   11     -0.73      0.00
    0   13   11     -0.13      0.00
    1   13   11     -1.07      0.00
    2   13   11     -0.68      0.00
    3   13   11      0.76      0.00
    4   13   11      0.21      0.00
    5   13   11      0.40      0.00
    6   13   11      0.28      0.00
    7   13   11     -0.17      0.00
    8   13   11      0.34      0.00
    9   13   11     -0.34      0.00
   10   13   11      0.28      0.00
  -11   14   11     -0.34      0.00
  -10   14   11     -1.23      0.00
   -9   14   11     -0.69      0.00
   -8   14   11     -0.67      0.00
   -7   14   11      0.44      0.00
   -6   14   11      0.24      0.00
   -5   14   11      0.13      0.00
   -4   14   11      0.40      0.00
   -3   14   11      0.08      0.00
   -2   14   11      1.29      0.00
   -1   14   11     -0.52      0.00
    0   14   11      1.38      0.00
    1   14   11     -0.51      0.00
    2   14   11      0.26      0.00
    3   14   11      0.01      0.00
    4   14   11     -0.64      0.00
    5   14   11     -0.51      0.00
    6   14   11      0.37      0.00
    7   14   11     -0.08      0.00
    8   14   11      0.24      0.00
    9   14   11     -0.50      0.00
  -10   15   11      0.21      0.00
   -9   15   11      1.10      0.00
   -8   15   11      0.32      0.00
   -7   15   11     -0.57      0.00
   -6   15   11     -0.22      0.00
   -5   15   11     -0.43      0.00
   -4   15   11      0.71      0.00
   -3   15   11     -1.22      0.00
   -2   15   11      0.17      0.00
   -1   15   11     -1.55      0.00
    0   15   11      1.74      0.00
    1   15   11     -0.64      0.00
    2   15   11      0.61      0.00
    3   15   11      1.30      0.00
    4   15   11      1.10      0.00
    5   15   11      0.10      0.00
    6   15   11      0.33      0.00
    7   15   11      0.20      0.00
    8   15   11      0.45      0.00
    9   15   11     -0.12      0.00
  -10   16   11     -0.45      0.00
   -9   16   11     -0.16      0.00
   -8   16   11     -0.74      0.00
   -7   16   11     -0.41      0.00
   -6   16   11      0.27      0.00
   -5   16   11     -0.55      0.00
   -4   16   11      0.08      0.00
   -3   16   11     -0.32      0.00
   -2   16   11      1.39      0.00
   -1   16   11     -0.71      0.00
    0   16   11      1.16      0.00
    1   16   11     -1.47      0.00
    2   16   11     -0.35      0.00
    3   16   11     -0.43      0.00
    4   16   11     -0.63      0.00
    5   16   11     -0.69      0.00
    6   16   11      0.01      0.00
    7   16   11     -0.22      0.00
    8   16   11     -0.23      0.00
   -9   17   11     -0.07      0.00
   -8   17   11      0.63      0.00
   -7   17   11      0.10      0.00
   -6   17   11      0.62      0.00
   -5   17   11      0.05      0.00
   -4   17   11      0.36      0.00
   -3   17   11     -0.56      0.00
   -2   17   11     -0.12      0.00
   -1   17   11     -0.77      0.00
    0   17   11      1.58      0.00
    1   17   11      0.12      0.00
    2   17   11      0.60      0.00
    3   17   11      1.23      0.00
    4   17   11      0.63      0.00
    5   17   11      0.34      0.00
    6   17   11      0.43      0.00
    7   17   11      0.30      0.00
   -8   18   11     -0.16      0.00
   -7   18   11     -1.03      0.00
   -6   18   11     -0.38      0.00
   -5   18   11      0.16      0.00
   -4   18   11     -0.29      0.00
   -3   18   11      0.77      0.00
   -2   18   11      0.52      0.00
   -1   18   11      0.08      0.00
    0   18   11      0.53      0.00
    1   18   11     -1.04      0.00
    2   18   11     -0.17      0.00
    3   18   11      0.24      0.00
    4   18   11     -0.24      0.00
    5   18   11     -0.48      0.00
    6   18   11      0.14      0.00
   -7   19   11      0.16      0.00
   -6   19   11      0.28      0.00
   -5   19   11      0.43      0.00
   -4   19   11     -0.87      0.00
   -3   19   11     -0.07      0.00
   -2   19   11     -0.85      0.00
   -1   19   11     -0.75      0.00
    0   19   11      1.04      0.00
    1   19   11     -0.25      0.00
    2   19   11     -0.10      0.00
    3   19   11      0.44      0.00
    4   19   11      0.08      0.00
    5   19   11     -0.06      0.00
   -6   20   11     -0.01      0.00
   -5   20   11      0.76      0.00
   -4   20   11     -0.48      0.00
   -3   20   11      0.76      0.00
   -2   20   11      0.65      0.00
   -1   20   11     -0.01      0.00
    0   20   11      1.18      0.00
    1   20   11     -0.58      0.00
    2   20   11      0.04      0.00
    3   20   11      0.18      0.00
    4   20   11      0.12      0.00
   -4   21   11     -0.66      0.00
   -3   21   11      0.05      0.00
   -2   21   11      0.04      0.00
   -1   21   11     -1.39      0.00
    0   21   11      0.67      0.00
    1   21   11     -0.45      0.00
    2   21   11     -0.08      0.00
  -14    0   12      0.01      0.00
  -12    0   12     -0.22      0.00
  -10    0   12      4.46      0.00
   -8    0   12      6.20      0.00
   -6    0   12      4.03      0.00
   -4    0   12     -2.51      0.00
   -2    0   12      0.14      0.00
    0    0   12      6.48      0.00
    2    0   12      4.50      0.00
    4    0   12     -3.35      0.00
    6    0   12     -3.15      0.00
    8    0   12     -0.73      0.00
   10    0   12     -0.06      0.00
   12    0   12     -0.79      0.00
  -14    1   12     -0.18      0.00
  -13    1   12      0.40      0.00
  -12    1   12      0.62      0.00
  -11    1   12     -1.64      0.00
  -10    1   12      2.24      0.00
   -9    1   12     -5.64      0.00
   -8    1   12      3.56      0.00
   -7    1   12     -5.31      0.00
   -6    1   12      3.32      0.00
   -5    1   12     -0.06      0.00
   -4    1   12      1.34      0.00
   -3    1   12      3.20      0.00
   -2    1   12     -0.60      0.00
   -1    1   12     -3.23      0.00
    0    1   12     -0.51      0.00
    1    1   12     -6.80      0.00
    2    1   12      0.51      0.00
    3    1   12     -0.92      0.00
    4    1   12      0.69      0.00
    5    1   12      3.79      0.00
    6    1   12      0.13      0.00
    7    1   12      1.51      0.00
    8    1   12     -0.48      0.00
    9    1   12      0.00      0.00
   10    1   12     -0.32      0.00
   11    1   12      0.45      0.00
   12    1   12      0.71      0.00
  -14    2   12      0.27      0.00
  -13    2   12     -0.12      0.00
  -12    2   12     -0.18      0.00
  -11    2   12     -2.33      0.00
  -10    2   12      3.43      0.00
   -9    2   12     -4.59      0.00
   -8    2   12      5.90      0.00
   -7    2   12     -6.02      0.00
   -6    2   12      3.85      0.00
   -5    2   12     -4.08      0.00
   -4    2   12     -1.85      0.00
   -3    2   12     -0.13      0.00
   -2    2   12     -0.51      0.00
   -1    2   12      1.51      0.00
    0    2   12      5.72      0.00
    1    2   12     -0.31      0.00
    2    2   12      4.92      0.00
    3    2   12     -0.89      0.00
    4    2   12     -1.90      0.00
    5    2   12     -0.83      0.00
    6    2   12     -3.17      0.00
    7    2   12      0.82      0.00
    8    2   12     -0.53      0.00
    9    2   12      0.60      0.00
   10    2   12     -0.49      0.00
   11    2   12     -0.43      0.00
   12    2   12     -0.49      0.00
  -14    3   12      0.06      0.00
  -13    3   12      0.07      0.00
  -12    3   12      0.65      0.00
  -11    3   12     -0.68      0.00
  -10    3   12      3.73      0.00
   -9    3   12     -4.68      0.00
   -8    3   12      6.30      0.00
   -7    3   12     -5.21      0.00
   -6    3   12      6.61      0.00
   -5    3   12     -1.20      0.00
   -4    3   12      2.14      0.00
   -3    3   12      2.68      0.00
   -2    3   12     -2.28      0.00
   -1    3   12     -1.81      0.00
    0    3   12     -1.34      0.00
    1    3   12     -5.57      0.00
    2    3   12      0.52      0.00
    3    3   12     -2.06      0.00
    4    3   12      0.95      0.00
    5    3   12      2.62      0.00
    6    3   12      0.35      0.00
    7    3   12      1.18      0.00
    8    3   12     -0.46      0.00
    9    3   12      0.53      0.00
   10    3   12      0.32      0.00
   11    3   12      0.39      0.00
   12    3   12      0.87      0.00
  -14    4   12      0.25      0.00
  -13    4   12     -0.40      0.00
  -12    4   12     -0.26      0.00
  -11    4   12     -1.48      0.00
  -10    4   12      2.04      0.00
   -9    4   12     -4.68      0.00
   -8    4   12      5.15      0.00
   -7    4   12     -6.40      0.00
   -6    4   12      4.01      0.00
   -5    4   12     -4.08      0.00
   -4    4   12     -1.26      0.00
   -3    4   12      1.43      0.00
   -2    4   12     -1.26      0.00
   -1    4   12      2.24      0.00
    0    4   12      2.89      0.00
    1    4   12      0.30      0.00
    2    4   12      3.38      0.00
    3    4   12     -1.00      0.00
    4    4   12     -0.03      0.00
    5    4   12     -0.47      0.00
    6    4   12     -1.93      0.00
    7    4   12      0.10      0.00
    8    4   12     -0.45      0.00
    9    4   12      0.02      0.00
   10    4   12     -1.46      0.00
   11    4   12     -1.16      0.00
   12    4   12     -0.91      0.00
  -14    5   12      0.32      0.00
  -13    5   12     -0.03      0.00
  -12    5   12      0.28      0.00
  -11    5   12     -0.49      0.00
  -10    5   12      2.60      0.00
   -9    5   12     -3.52      0.00
   -8    5   12      5.58      0.00
   -7    5   12     -5.01      0.00
   -6    5   12      5.06      0.00
   -5    5   12     -1.86      0.00
   -4    5   12     -0.25      0.00
   -3    5   12      1.81      0.00
   -2    5   12     -2.85      0.00
   -1    5   12     -0.31      0.00
    0    5   12     -1.48      0.00
    1    5   12     -1.59      0.00
    2    5   12      0.29      0.00
    3    5   12     -1.11      0.00
    4    5   12      0.82      0.00
    5    5   12      1.03      0.00
    6    5   12      0.46      0.00
    7    5   12      0.28      0.00
    8    5   12     -0.23      0.00
    9    5   12      0.98      0.00
   10    5   12      0.99      0.00
   11    5   12      1.17      0.00
   12    5   12      0.09      0.00
  -14    6   12      0.37      0.00
  -13    6   12     -0.33      0.00
  -12    6   12      0.39      0.00
  -11    6   12     -0.82      0.00
  -10    6   12      1.55      0.00
   -9    6   12     -4.27      0.00
   -8    6   12      3.58      0.00
   -7    6   12     -5.04      0.00
   -6    6   12      2.81      0.00
   -5    6   12     -1.00      0.00
   -4    6   12     -0.92      0.00
   -3    6   12      2.39      0.00
   -2    6   12     -1.19      0.00
   -1    6   12      1.51      0.00
    0    6   12     -0.39      0.00
    1    6   12      0.16      0.00
    2    6   12      0.81      0.00
    3    6   12     -1.09      0.00
    4    6   12     -0.20      0.00
    5    6   12     -0.57      0.00
    6    6   12      0.13      0.00
    7    6   12     -0.37      0.00
    8    6   12     -0.55      0.00
    9    6   12      0.12      0.00
   10    6   12     -1.41      0.00
   11    6   12     -1.00      0.00
   12    6   12     -0.96      0.00
  -13    7   12     -1.20      0.00
  -12    7   12      0.08      0.00
  -11    7   12     -0.99      0.00
  -10    7   12      2.17      0.00
   -9    7   12     -2.22      0.00
   -8    7   12      4.44      0.00
   -7    7   12     -2.66      0.00
   -6    7   12      2.02      0.00
   -5    7   12     -1.26      0.00
   -4    7   12     -1.85      0.00
   -3    7   12      0.89      0.00
   -2    7   12     -1.57      0.00
   -1    7   12      0.84      0.00
    0    7   12     -0.24      0.00
    1    7   12      0.30      0.00
    2    7   12      0.57      0.00
    3    7   12      0.19      0.00
    4    7   12      0.53      0.00
    5    7   12     -0.04      0.00
    6    7   12      0.48      0.00
    7    7   12     -0.57      0.00
    8    7   12     -0.74      0.00
    9    7   12      0.55      0.00
   10    7   12      0.39      0.00
   11    7   12      0.51      0.00
  -13    8   12      0.11      0.00
  -12    8   12      1.41      0.00
  -11    8   12     -0.45      0.00
  -10    8   12      0.98      0.00
   -9    8   12     -2.85      0.00
   -8    8   12      1.10      0.00
   -7    8   12     -1.99      0.00
   -6    8   12      0.96      0.00
   -5    8   12      0.82      0.00
   -4    8   12     -0.58      0.00
   -3    8   12      1.44      0.00
   -2    8   12     -1.68      0.00
   -1    8   12      0.03      0.00
    0    8   12     -0.91      0.00
    1    8   12     -0.60      0.00
    2    8   12      0.41      0.00
    3    8   12      0.11      0.00
    4    8   12     -0.14      0.00
    5    8   12     -0.62      0.00
    6    8   12      1.37      0.00
    7    8   12      0.13      0.00
    8    8   12      0.04      0.00
    9    8   12      0.42      0.00
   10    8   12      0.18      0.00
   11    8   12     -0.66      0.00
  -13    9   12     -1.25      0.00
  -12    9   12     -0.31      0.00
  -11    9   12     -0.82      0.00
  -10    9   12      0.59      0.00
   -9    9   12     -0.52      0.00
   -8    9   12      0.48      0.00
   -7    9   12     -0.54      0.00
   -6    9   12     -0.77      0.00
   -5    9   12     -0.74      0.00
   -4    9   12     -1.41      0.00
   -3    9   12      1.31      0.00
   -2    9   12      0.15      0.00
   -1    9   12      1.68      0.00
    0    9   12      1.04      0.00
    1    9   12      0.09      0.00
    2    9   12     -0.21      0.00
    3    9   12     -0.02      0.00
    4    9   12     -0.31      0.00
    5    9   12     -0.95      0.00
    6    9   12     -0.44      0.00
    7    9   12     -1.08      0.00
    8    9   12     -0.73      0.00
    9    9   12     -0.70      0.00
   10    9   12      0.09      0.00
   11    9   12     -0.50      0.00
  -13   10   12     -0.38      0.00
  -12   10   12      0.52      0.00
  -11   10   12      0.33      0.00
  -10   10   12      0.10      0.00
   -9   10   12      0.58      0.00
   -8   10   12     -0.20      0.00
   -7   10   12      1.27      0.00
   -6   10   12      0.44      0.00
   -5   10   12      1.43      0.00
   -4   10   12     -0.79      0.00
   -3   10   12      0.29      0.00
   -2   10   12     -2.00      0.00
   -1   10   12     -0.68      0.00
    0   10   12     -1.22      0.00
    1   10   12     -0.35      0.00
    2   10   12      0.10      0.00
    3   10   12      1.02      0.00
    4   10   12      0.53      0.00
    5   10   12      0.44      0.00
    6   10   12      1.20      0.00
    7   10   12      0.57      0.00
    8   10   12      1.17      0.00
    9   10   12      0.10      0.00
   10   10   12      1.20      0.00
   11   10   12      0.08      0.00
  -12   11   12      0.18      0.00
  -11   11   12     -0.01      0.00
  -10   11   12     -1.11      0.00
   -9   11   12      0.05      0.00
   -8   11   12     -1.69      0.00
   -7   11   12     -0.02      0.00
   -6   11   12     -1.60      0.00
   -5   11   12      0.48      0.00
   -4   11   12     -0.55      0.00
   -3   11   12      1.38      0.00
   -2   11   12      0.59      0.00
   -1   11   12      1.81      0.00
    0   11   12      0.86      0.00
    1   11   12      1.21      0.00
    2   11   12     -0.35      0.00
    3   11   12     -0.11      0.00
    4   11   12     -0.84      0.00
    5   11   12     -0.42      0.00
    6   11   12     -0.96      0.00
    7   11   12     -1.03      0.00
    8   11   12      0.21      0.00
    9   11   12     -1.02      0.00
   10   11   12     -0.33      0.00
  -12   12   12     -0.22      0.00
  -11   12   12      0.43      0.00
  -10   12   12      0.21      0.00
   -9   12   12      1.46      0.00
   -8   12   12     -0.12      0.00
   -7   12   12      0.91      0.00
   -6   12   12     -0.67      0.00
   -5   12   12      0.98      0.00
   -4   12   12     -1.10      0.00
   -3   12   12     -0.60      0.00
   -2   12   12     -0.94      0.00
   -1   12   12     -0.06      0.00
    0   12   12     -0.96      0.00
    1   12   12     -0.44      0.00
    2   12   12     -0.63      0.00
    3   12   12      0.95      0.00
    4   12   12      0.14      0.00
    5   12   12      0.73      0.00
    6   12   12      0.38      0.00
    7   12   12     -0.06      0.00
    8   12   12      1.06      0.00
    9   12   12     -0.14      0.00
   10   12   12      0.81      0.00
  -11   13   12     -0.32      0.00
  -10   13   12     -1.25      0.00
   -9   13   12     -0.57      0.00
   -8   13   12     -0.35      0.00
   -7   13   12      0.64      0.00
   -6   13   12     -0.47      0.00
   -5   13   12      0.99      0.00
   -4   13   12      0.57      0.00
   -3   13   12      0.79      0.00
   -2   13   12      0.96      0.00
   -1   13   12      0.02      0.00
    0   13   12      0.67      0.00
    1   13   12      0.55      0.00
    2   13   12     -0.31      0.00
    3   13   12      0.12      0.00
    4   13   12     -0.98      0.00
    5   13   12     -0.05      0.00
    6   13   12     -0.02      0.00
    7   13   12     -0.33      0.00
    8   13   12      0.50      0.00
    9   13   12     -0.44      0.00
  -11   14   12      0.43      0.00
  -10   14   12      0.67      0.00
   -9   14   12      1.17      0.00
   -8   14   12      0.06      0.00
   -7   14   12     -0.27      0.00
   -6   14   12     -0.77      0.00
   -5   14   12      0.40      0.00
   -4   14   12     -0.08      0.00
   -3   14   12     -1.15      0.00
   -2   14   12      0.13      0.00
   -1   14   12     -0.85      0.00
    0   14   12      1.43      0.00
    1   14   12     -0.33      0.00
    2   14   12     -0.06      0.00
    3   14   12      1.25      0.00
    4   14   12      0.50      0.00
    5   14   12      0.05      0.00
    6   14   12      0.07      0.00
    7   14   12      0.02      0.00
    8   14   12      0.58      0.00
    9   14   12     -0.30      0.00
  -10   15   12     -0.94      0.00
   -9   15   12     -0.61      0.00
   -8   15   12     -0.28      0.00
   -7   15   12      0.15      0.00
   -6   15   12      0.12      0.00
   -5   15   12     -0.41      0.00
   -4   15   12      0.25      0.00
   -3   15   12     -0.21      0.00
   -2   15   12      1.70      0.00
   -1   15   12     -1.54      0.00
    0   15   12      0.90      0.00
    1   15   12     -1.25      0.00
    2   15   12     -1.02      0.00
    3   15   12     -0.35      0.00
    4   15   12     -0.87      0.00
    5   15   12     -0.54      0.00
    6   15   12     -0.13      0.00
    7   15   12     -0.23      0.00
    8   15   12     -0.10      0.00
  -10   16   12     -0.30      0.00
   -9   16   12      0.95      0.00
   -8   16   12      0.73      0.00
   -7   16   12      0.36      0.00
   -6   16   12      0.40      0.00
   -5   16   12      0.60      0.00
   -4   16   12      0.70      0.00
   -3   16   12     -0.61      0.00
   -2   16   12      0.42      0.00
   -1   16   12     -1.21      0.00
    0   16   12      2.02      0.00
    1   16   12     -0.07      0.00
    2   16   12      0.23      0.00
    3   16   12      0.85      0.00
    4   16   12      0.57      0.00
    5   16   12     -0.06      0.00
    6   16   12      0.13      0.00
    7   16   12      0.44      0.00
    8   16   12      0.74      0.00
   -9   17   12      0.02      0.00
   -8   17   12     -0.62      0.00
   -7   17   12     -0.75      0.00
   -6   17   12     -0.45      0.00
   -5   17   12     -0.26      0.00
   -4   17   12     -0.20      0.00
   -3   17   12      0.06      0.00
   -2   17   12      0.90      0.00
   -1   17   12     -0.92      0.00
    0   17   12      0.48      0.00
    1   17   12     -1.10      0.00
    2   17   12     -0.64      0.00
    3   17   12      0.18      0.00
    4   17   12     -0.49      0.00
    5   17   12     -0.35      0.00
    6   17   12     -0.31      0.00
    7   17   12     -0.49      0.00
   -8   18   12      0.71      0.00
   -7   18   12      0.67      0.00
   -6   18   12      0.25      0.00
   -5   18   12      0.57      0.00
   -4   18   12     -0.50      0.00
   -3   18   12     -0.28      0.00
   -2   18   12     -0.73      0.00
   -1   18   12     -0.60      0.00
    0   18   12      0.89      0.00
    1   18   12     -0.51      0.00
    2   18   12     -0.64      0.00
    3   18   12     -0.09      0.00
    4   18   12     -0.09      0.00
    5   18   12     -0.40      0.00
    6   18   12      0.13      0.00
   -7   19   12     -0.25      0.00
   -6   19   12     -0.39      0.00
   -5   19   12      0.87      0.00
   -4   19   12     -0.31      0.00
   -3   19   12      1.10      0.00
   -2   19   12      0.51      0.00
   -1   19   12      0.01      0.00
    0   19   12      0.84      0.00
    1   19   12     -0.32      0.00
    2   19   12      0.03      0.00
    3   19   12      0.57      0.00
    4   19   12      0.01      0.00
    5   19   12     -0.18      0.00
   -5   20   12      0.37      0.00
   -4   20   12     -0.78      0.00
   -3   20   12     -0.06      0.00
   -2   20   12     -0.62      0.00
   -1   20   12     -1.22      0.00
    0   20   12      0.36      0.00
    1   20   12     -0.63      0.00
    2   20   12     -0.70      0.00
    3   20   12     -0.21      0.00
   -3   21   12      0.11      0.00
   -2   21   12      0.72      0.00
   -1   21   12     -0.39      0.00
    0   21   12      0.94      0.00
    1   21   12     -0.23      0.00
  -13    0   13      0.52      0.00
  -11    0   13     -2.46      0.00
   -9    0   13     -4.64      0.00
   -7    0   13     -3.12      0.00
   -5    0   13      1.15      0.00
   -3    0   13      0.81      0.00
   -1    0   13     -5.48      0.00
    1    0   13     -5.17      0.00
    3    0   13      2.14      0.00
    5    0   13      3.93      0.00
    7    0   13      0.96      0.00
    9    0   13      0.03      0.00
   11    0   13      0.70      0.00
  -14    1   13     -0.06      0.00
  -13    1   13     -0.02      0.00
  -12    1   13      0.19      0.00
  -11    1   13     -2.06      0.00
  -10    1   13      4.17      0.00
   -9    1   13     -2.98      0.00
   -8    1   13      3.93      0.00
   -7    1   13     -2.92      0.00
   -6    1   13      1.23      0.00
   -5    1   13     -1.31      0.00
   -4    1   13     -2.75      0.00
   -3    1   13      0.03      0.00
   -2    1   13      1.80      0.00
   -1    1   13      0.43      0.00
    0    1   13      5.89      0.00
    1    1   13     -0.48      0.00
    2    1   13      2.06      0.00
    3    1   13     -0.30      0.00
    4    1   13     -3.89      0.00
    5    1   13     -0.43      0.00
    6    1   13     -1.81      0.00
    7    1   13      0.47      0.00
    8    1   13     -0.30      0.00
    9    1   13      0.27      0.00
   10    1   13     -0.01      0.00
   11    1   13      0.06      0.00
   12    1   13     -0.64      0.00
  -14    2   13     -0.14      0.00
  -13    2   13      0.04      0.00
  -12    2   13      1.36      0.00
  -11    2   13     -2.04      0.00
  -10    2   13      4.21      0.00
   -9    2   13     -4.53      0.00
   -8    2   13      4.74      0.00
   -7    2   13     -3.21      0.00
   -6    2   13      3.33      0.00
   -5    2   13      0.66      0.00
   -4    2   13      0.50      0.00
   -3    2   13      1.04      0.00
   -2    2   13     -1.22      0.00
   -1    2   13     -4.33      0.00
    0    2   13      0.02      0.00
    1    2   13     -5.20      0.00
    2    2   13      0.99      0.00
    3    2   13      0.75      0.00
    4    2   13      0.63      0.00
    5    2   13      3.60      0.00
    6    2   13     -0.12      0.00
    7    2   13      1.24      0.00
    8    2   13     -0.69      0.00
    9    2   13      0.63      0.00
   10    2   13     -0.41      0.00
   11    2   13      0.25      0.00
   12    2   13      0.52      0.00
  -14    3   13      0.33      0.00
  -13    3   13      0.00      0.00
  -12    3   13      0.62      0.00
  -11    3   13     -2.87      0.00
  -10    3   13      3.19      0.00
   -9    3   13     -5.22      0.00
   -8    3   13      4.30      0.00
   -7    3   13     -5.30      0.00
   -6    3   13      1.82      0.00
   -5    3   13     -2.76      0.00
   -4    3   13     -1.93      0.00
   -3    3   13      0.97      0.00
   -2    3   13      0.56      0.00
   -1    3   13      1.09      0.00
    0    3   13      4.51      0.00
    1    3   13     -0.57      0.00
    2    3   13      2.56      0.00
    3    3   13     -0.48      0.00
    4    3   13     -1.91      0.00
    5    3   13     -0.29      0.00
    6    3   13     -2.49      0.00
    7    3   13      0.39      0.00
    8    3   13     -0.72      0.00
    9    3   13      0.03      0.00
   10    3   13     -0.75      0.00
   11    3   13     -0.46      0.00
   12    3   13      0.02      0.00
  -14    4   13      0.23      0.00
  -13    4   13     -0.21      0.00
  -12    4   13      0.60      0.00
  -11    4   13     -1.48      0.00
  -10    4   13      3.72      0.00
   -9    4   13     -3.90      0.00
   -8    4   13      4.74      0.00
   -7    4   13     -3.74      0.00
   -6    4   13      3.61      0.00
   -5    4   13     -0.10      0.00
   -4    4   13     -0.56      0.00
   -3    4   13      1.52      0.00
   -2    4   13     -2.15      0.00
   -1    4   13     -1.93      0.00
    0    4   13     -0.19      0.00
    1    4   13     -3.04      0.00
    2    4   13      0.85      0.00
    3    4   13     -0.67      0.00
    4    4   13      0.49      0.00
    5    4   13      2.00      0.00
    6    4   13      0.02      0.00
    7    4   13      1.09      0.00
    8    4   13     -0.31      0.00
    9    4   13      1.44      0.00
   10    4   13      0.85      0.00
   11    4   13      0.51      0.00
   12    4   13      0.11      0.00
  -14    5   13      0.40      0.00
  -13    5   13     -0.16      0.00
  -12    5   13      0.71      0.00
  -11    5   13     -1.38      0.00
  -10    5   13      2.38      0.00
   -9    5   13     -4.49      0.00
   -8    5   13      3.98      0.00
   -7    5   13     -4.39      0.00
   -6    5   13      2.43      0.00
   -5    5   13     -1.02      0.00
   -4    5   13     -1.27      0.00
   -3    5   13      2.27      0.00
   -2    5   13      0.01      0.00
   -1    5   13      1.03      0.00
    0    5   13      1.30      0.00
    1    5   13      0.14      0.00
    2    5   13      1.31      0.00
    3    5   13     -0.79      0.00
    4    5   13     -0.65      0.00
    5    5   13      0.03      0.00
    6    5   13     -1.28      0.00
    7    5   13     -0.14      0.00
    8    5   13     -1.03      0.00
    9    5   13     -0.24      0.00
   10    5   13     -1.29      0.00
   11    5   13     -0.82      0.00
   12    5   13     -0.47      0.00
  -13    6   13     -0.73      0.00
  -12    6   13      0.27      0.00
  -11    6   13     -1.23      0.00
  -10    6   13      2.95      0.00
   -9    6   13     -2.78      0.00
   -8    6   13      4.45      0.00
   -7    6   13     -3.01      0.00
   -6    6   13      1.73      0.00
   -5    6   13     -0.13      0.00
   -4    6   13     -2.16      0.00
   -3    6   13      1.32      0.00
   -2    6   13     -1.61      0.00
   -1    6   13      0.14      0.00
    0    6   13     -0.22      0.00
    1    6   13     -0.36      0.00
    2    6   13      0.58      0.00
    3    6   13     -0.45      0.00
    4    6   13      0.60      0.00
    5    6   13      0.22      0.00
    6    6   13      0.51      0.00
    7    6   13      0.29      0.00
    8    6   13     -0.17      0.00
    9    6   13      1.35      0.00
   10    6   13      1.18      0.00
   11    6   13      0.96      0.00
  -13    7   13      0.01      0.00
  -12    7   13      1.22      0.00
  -11    7   13     -1.07      0.00
  -10    7   13      1.70      0.00
   -9    7   13     -3.96      0.00
   -8    7   13      2.34      0.00
   -7    7   13     -2.52      0.00
   -6    7   13      1.70      0.00
   -5    7   13      1.22      0.00
   -4    7   13     -0.62      0.00
   -3    7   13      1.97      0.00
   -2    7   13     -0.44      0.00
   -1    7   13      0.38      0.00
    0    7   13     -0.26      0.00
    1    7   13     -0.05      0.00
    2    7   13      0.71      0.00
    3    7   13     -0.33      0.00
    4    7   13     -0.34      0.00
    5    7   13     -0.45      0.00
    6    7   13      0.56      0.00
    7    7   13      0.07      0.00
    8    7   13     -0.75      0.00
    9    7   13      0.27      0.00
   10    7   13     -0.51      0.00
   11    7   13     -0.60      0.00
  -13    8   13     -1.41      0.00
  -12    8   13     -0.05      0.00
  -11    8   13     -1.14      0.00
  -10    8   13      2.13      0.00
   -9    8   13     -1.32      0.00
   -8    8   13      2.43      0.00
   -7    8   13     -1.29      0.00
   -6    8   13     -0.24      0.00
   -5    8   13     -0.27      0.00
   -4    8   13     -1.71      0.00
   -3    8   13      1.69      0.00
   -2    8   13     -0.26      0.00
   -1    8   13      1.15      0.00
    0    8   13      0.47      0.00
    1    8   13     -0.51      0.00
    2    8   13     -0.18      0.00
    3    8   13     -0.34      0.00
    4    8   13      0.17      0.00
    5    8   13     -1.10      0.00
    6    8   13      0.52      0.00
    7    8   13     -0.34      0.00
    8    8   13     -0.34      0.00
    9    8   13      0.18      0.00
   10    8   13      0.75      0.00
   11    8   13     -0.01      0.00
  -13    9   13      0.06      0.00
  -12    9   13      1.12      0.00
  -11    9   13     -0.04      0.00
  -10    9   13      0.91      0.00
   -9    9   13     -0.89      0.00
   -8    9   13      0.66      0.00
   -7    9   13      0.57      0.00
   -6    9   13      1.28      0.00
   -5    9   13      1.55      0.00
   -4    9   13     -0.67      0.00
   -3    9   13      0.58      0.00
   -2    9   13     -1.70      0.00
   -1    9   13     -0.56      0.00
    0    9   13     -0.33      0.00
    1    9   13     -0.31      0.00
    2    9   13      0.75      0.00
    3    9   13      0.68      0.00
    4    9   13      0.61      0.00
    5    9   13     -0.11      0.00
    6    9   13      1.41      0.00
    7    9   13      0.67      0.00
    8    9   13      0.38      0.00
    9    9   13      0.28      0.00
   10    9   13      0.89      0.00
   11    9   13     -0.40      0.00
  -12   10   13     -0.17      0.00
  -11   10   13     -0.59      0.00
  -10   10   13     -0.39      0.00
   -9   10   13     -0.20      0.00
   -8   10   13     -0.98      0.00
   -7   10   13     -0.50      0.00
   -6   10   13     -1.20      0.00
   -5   10   13      0.08      0.00
   -4   10   13     -0.48      0.00
   -3   10   13      1.99      0.00
   -2   10   13      0.41      0.00
   -1   10   13      1.76      0.00
    0   10   13      0.71      0.00
    1   10   13     -0.04      0.00
    2   10   13     -0.64      0.00
    3   10   13     -0.64      0.00
    4   10   13     -0.34      0.00
    5   10   13     -1.20      0.00
    6   10   13     -0.43      0.00
    7   10   13     -0.80      0.00
    8   10   13      0.08      0.00
    9   10   13     -1.26      0.00
   10   10   13      0.09      0.00
  -12   11   13      0.19      0.00
  -11   11   13      0.81      0.00
  -10   11   13      0.50      0.00
   -9   11   13      1.46      0.00
   -8   11   13      0.08      0.00
   -7   11   13      1.47      0.00
   -6   11   13      0.07      0.00
   -5   11   13      0.90      0.00
   -4   11   13     -1.15      0.00
   -3   11   13     -0.54      0.00
   -2   11   13     -1.50      0.00
   -1   11   13     -0.20      0.00
    0   11   13     -1.28      0.00
    1   11   13     -0.47      0.00
    2   11   13     -0.07      0.00
    3   11   13      0.70      0.00
    4   11   13      0.60      0.00
    5   11   13      0.65      0.00
    6   11   13      0.86      0.00
    7   11   13      0.27      0.00
    8   11   13      1.19      0.00
    9   11   13     -0.08      0.00
   10   11   13      0.98      0.00
  -12   12   13      0.19      0.00
  -11   12   13     -0.36      0.00
  -10   12   13     -1.30      0.00
   -9   12   13     -0.18      0.00
   -8   12   13     -0.78      0.00
   -7   12   13      0.58      0.00
   -6   12   13     -0.95      0.00
   -5   12   13      1.23      0.00
   -4   12   13      0.73      0.00
   -3   12   13      1.03      0.00
   -2   12   13      0.13      0.00
   -1   12   13      0.71      0.00
    0   12   13      0.12      0.00
    1   12   13      0.75      0.00
    2   12   13     -0.47      0.00
    3   12   13     -0.28      0.00
    4   12   13     -0.70      0.00
    5   12   13     -0.14      0.00
    6   12   13     -0.31      0.00
    7   12   13     -0.80      0.00
    8   12   13      0.59      0.00
    9   12   13     -1.16      0.00
  -11   13   13      0.76      0.00
  -10   13   13      0.92      0.00
   -9   13   13      0.91      0.00
   -8   13   13     -0.07      0.00
   -7   13   13      0.26      0.00
   -6   13   13     -1.07      0.00
   -5   13   13      0.33      0.00
   -4   13   13     -0.62      0.00
   -3   13   13     -1.46      0.00
   -2   13   13     -0.04      0.00
   -1   13   13     -0.08      0.00
    0   13   13      0.16      0.00
    1   13   13     -0.18      0.00
    2   13   13     -0.53      0.00
    3   13   13      1.17      0.00
    4   13   13      0.09      0.00
    5   13   13      0.33      0.00
    6   13   13      0.13      0.00
    7   13   13     -0.25      0.00
    8   13   13      0.74      0.00
    9   13   13     -0.41      0.00
  -10   14   13     -1.17      0.00
   -9   14   13     -0.68      0.00
   -8   14   13     -0.05      0.00
   -7   14   13      0.79      0.00
   -6   14   13     -0.64      0.00
   -5   14   13      0.18      0.00
   -4   14   13      0.55      0.00
   -3   14   13     -0.10      0.00
   -2   14   13      1.02      0.00
   -1   14   13     -1.62      0.00
    0   14   13      0.13      0.00
    1   14   13     -0.41      0.00
    2   14   13     -1.15      0.00
    3   14   13     -0.18      0.00
    4   14   13     -0.70      0.00
    5   14   13     -0.12      0.00
    6   14   13     -0.07      0.00
    7   14   13     -0.50      0.00
    8   14   13      0.19      0.00
  -10   15   13      0.45      0.00
   -9   15   13      1.06      0.00
   -8   15   13      0.54      0.00
   -7   15   13      0.28      0.00
   -6   15   13      0.03      0.00
   -5   15   13      0.76      0.00
   -4   15   13      0.70      0.00
   -3   15   13     -1.18      0.00
   -2   15   13      1.03      0.00
   -1   15   13     -1.35      0.00
    0   15   13      1.97      0.00
    1   15   13      0.27      0.00
    2   15   13     -0.28      0.00
    3   15   13      1.24      0.00
    4   15   13      0.36      0.00
    5   15   13      0.16      0.00
    6   15   13     -0.02      0.00
    7   15   13      0.36      0.00
    8   15   13      0.68      0.00
   -9   16   13     -0.60      0.00
   -8   16   13     -0.91      0.00
   -7   16   13     -0.59      0.00
   -6   16   13     -0.80      0.00
   -5   16   13     -0.76      0.00
   -4   16   13     -0.39      0.00
   -3   16   13     -0.64      0.00
   -2   16   13      1.32      0.00
   -1   16   13     -1.91      0.00
    0   16   13      0.61      0.00
    1   16   13     -0.66      0.00
    2   16   13     -0.64      0.00
    3   16   13      0.11      0.00
    4   16   13     -0.09      0.00
    5   16   13     -0.26      0.00
    6   16   13     -0.35      0.00
    7   16   13     -0.57      0.00
   -8   17   13      0.71      0.00
   -7   17   13      0.95      0.00
   -6   17   13      0.28      0.00
   -5   17   13      0.81      0.00
   -4   17   13      0.03      0.00
   -3   17   13     -0.49      0.00
   -2   17   13      0.34      0.00
   -1   17   13     -1.09      0.00
    0   17   13      1.26      0.00
    1   17   13     -0.44      0.00
    2   17   13     -0.70      0.00
    3   17   13      0.16      0.00
    4   17   13      0.07      0.00
    5   17   13      0.08      0.00
    6   17   13      0.14      0.00
   -7   18   13     -0.46      0.00
   -6   18   13     -0.68      0.00
   -5   18   13      0.33      0.00
   -4   18   13     -0.11      0.00
   -3   18   13      0.62      0.00
   -2   18   13      0.64      0.00
   -1   18   13     -0.30      0.00
    0   18   13      1.03      0.00
    1   18   13      0.35      0.00
    2   18   13      0.54      0.00
    3   18   13      0.87      0.00
    4   18   13      0.54      0.00
    5   18   13     -0.08      0.00
   -6   19   13     -0.69      0.00
   -5   19   13      0.49      0.00
   -4   19   13     -1.02      0.00
   -3   19   13     -0.19      0.00
   -2   19   13     -0.92      0.00
   -1   19   13     -0.96      0.00
    0   19   13      0.29      0.00
    1   19   13     -0.91      0.00
    2   19   13     -0.88      0.00
    3   19   13     -0.28      0.00
    4   19   13      0.15      0.00
   -5   20   13      0.75      0.00
   -4   20   13     -0.35      0.00
   -3   20   13      0.64      0.00
   -2   20   13      0.68      0.00
   -1   20   13      0.12      0.00
    0   20   13      1.16      0.00
    1   20   13      0.69      0.00
    2   20   13      0.31      0.00
    3   20   13      0.53      0.00
  -14    0   14     -0.09      0.00
  -12    0   14      0.56      0.00
  -10    0   14      3.51      0.00
   -8    0   14      1.96      0.00
   -6    0   14      0.31      0.00
   -4    0   14     -1.49      0.00
   -2    0   14      3.88      0.00
    0    0   14      4.98      0.00
    2    0   14     -0.55      0.00
    4    0   14     -4.49      0.00
    6    0   14     -0.95      0.00
    8    0   14     -0.53      0.00
   10    0   14      0.19      0.00
   12    0   14     -0.99      0.00
  -14    1   14     -0.20      0.00
  -13    1   14      0.29      0.00
  -12    1   14      1.27      0.00
  -11    1   14     -2.40      0.00
  -10    1   14      2.88      0.00
   -9    1   14     -3.06      0.00
   -8    1   14      2.45      0.00
   -7    1   14     -1.70      0.00
   -6    1   14      1.15      0.00
   -5    1   14      1.23      0.00
   -4    1   14      0.14      0.00
   -3    1   14     -0.60      0.00
   -2    1   14     -0.12      0.00
   -1    1   14     -4.86      0.00
    0    1   14      0.35      0.00
    1    1   14     -2.53      0.00
    2    1   14      0.46      0.00
    3    1   14      3.37      0.00
    4    1   14      0.22      0.00
    5    1   14      2.77      0.00
    6    1   14     -0.06      0.00
    7    1   14      0.36      0.00
    8    1   14     -0.26      0.00
    9    1   14     -0.10      0.00
   10    1   14     -0.48      0.00
   11    1   14      0.26      0.00
  -14    2   14      0.23      0.00
  -13    2   14     -0.13      0.00
  -12    2   14      1.17      0.00
  -11    2   14     -3.62      0.00
  -10    2   14      3.34      0.00
   -9    2   14     -4.21      0.00
   -8    2   14      2.63      0.00
   -7    2   14     -2.86      0.00
   -6    2   14      0.36      0.00
   -5    2   14     -0.51      0.00
   -4    2   14     -1.39      0.00
   -3    2   14      0.78      0.00
   -2    2   14      2.68      0.00
   -1    2   14      0.37      0.00
    0    2   14      4.64      0.00
    1    2   14     -0.99      0.00
    2    2   14      0.34      0.00
    3    2   14     -0.42      0.00
    4    2   14     -3.50      0.00
    5    2   14     -0.66      0.00
    6    2   14     -1.91      0.00
    7    2   14      0.50      0.00
    8    2   14     -0.83      0.00
    9    2   14      0.33      0.00
   10    2   14     -0.17      0.00
   11    2   14      0.31      0.00
  -14    3   14     -0.21      0.00
  -13    3   14     -0.69      0.00
  -12    3   14      1.47      0.00
  -11    3   14     -2.36      0.00
  -10    3   14      4.78      0.00
   -9    3   14     -3.46      0.00
   -8    3   14      4.17      0.00
   -7    3   14     -2.17      0.00
   -6    3   14      2.61      0.00
   -5    3   14      0.96      0.00
   -4    3   14     -0.01      0.00
   -3    3   14      0.37      0.00
   -2    3   14     -0.64      0.00
   -1    3   14     -3.10      0.00
    0    3   14      0.64      0.00
    1    3   14     -2.74      0.00
    2    3   14      0.68      0.00
    3    3   14      1.38      0.00
    4    3   14     -0.10      0.00
    5    3   14      2.99      0.00
    6    3   14     -0.19      0.00
    7    3   14      1.38      0.00
    8    3   14     -0.33      0.00
    9    3   14      1.12      0.00
   10    3   14      0.05      0.00
   11    3   14     -0.26      0.00
  -13    4   14     -0.01      0.00
  -12    4   14      1.49      0.00
  -11    4   14     -2.48      0.00
  -10    4   14      2.88      0.00
   -9    4   14     -4.13      0.00
   -8    4   14      3.46      0.00
   -7    4   14     -2.91      0.00
   -6    4   14      1.06      0.00
   -5    4   14     -0.31      0.00
   -4    4   14     -1.32      0.00
   -3    4   14      1.93      0.00
   -2    4   14      1.04      0.00
   -1    4   14      0.35      0.00
    0    4   14      2.68      0.00
    1    4   14     -0.53      0.00
    2    4   14      1.02      0.00
    3    4   14     -0.58      0.00
    4    4   14     -1.57      0.00
    5    4   14      0.02      0.00
    6    4   14     -2.03      0.00
    7    4   14      0.15      0.00
    8    4   14     -1.13      0.00
    9    4   14     -0.23      0.00
   10    4   14     -0.73      0.00
   11    4   14     -0.52      0.00
  -13    5   14     -0.88      0.00
  -12    5   14      0.45      0.00
  -11    5   14     -1.90      0.00
  -10    5   14      3.44      0.00
   -9    5   14     -3.01      0.00
   -8    5   14      3.63      0.00
   -7    5   14     -2.62      0.00
   -6    5   14      1.70      0.00
   -5    5   14      0.61      0.00
   -4    5   14     -1.41      0.00
   -3    5   14      0.55      0.00
   -2    5   14     -0.83      0.00
   -1    5   14     -1.21      0.00
    0    5   14      0.11      0.00
    1    5   14     -1.43      0.00
    2    5   14      0.33      0.00
    3    5   14      0.01      0.00
    4    5   14     -0.12      0.00
    5    5   14      1.75      0.00
    6    5   14     -0.04      0.00
    7    5   14      1.41      0.00
    8    5   14     -0.25      0.00
    9    5   14      1.48      0.00
   10    5   14      1.03      0.00
   11    5   14      0.27      0.00
  -13    6   14     -0.10      0.00
  -12    6   14      1.23      0.00
  -11    6   14     -1.51      0.00
  -10    6   14      2.11      0.00
   -9    6   14     -3.82      0.00
   -8    6   14      2.84      0.00
   -7    6   14     -1.94      0.00
   -6    6   14      1.23      0.00
   -5    6   14      1.42      0.00
   -4    6   14     -1.08      0.00
   -3    6   14      2.04      0.00
   -2    6   14      0.35      0.00
   -1    6   14      0.12      0.00
    0    6   14      0.40      0.00
    1    6   14      0.18      0.00
    2    6   14      1.06      0.00
    3    6   14     -0.57      0.00
    4    6   14     -0.42      0.00
    5    6   14     -0.12      0.00
    6    6   14     -0.41      0.00
    7    6   14     -0.15      0.00
    8    6   14     -1.03      0.00
    9    6   14     -0.43      0.00
   10    6   14     -0.76      0.00
   11    6   14     -0.76      0.00
  -13    7   14     -1.22      0.00
  -12    7   14      0.22      0.00
  -11    7   14     -1.35      0.00
  -10    7   14      2.90      0.00
   -9    7   14     -1.89      0.00
   -8    7   14      2.78      0.00
   -7    7   14     -1.82      0.00
   -6    7   14     -0.52      0.00
   -5    7   14      0.21      0.00
   -4    7   14     -2.08      0.00
   -3    7   14      0.67      0.00
   -2    7   14     -0.40      0.00
   -1    7   14     -0.18      0.00
    0    7   14     -0.09      0.00
    1    7   14     -1.08      0.00
    2    7   14     -0.16      0.00
    3    7   14     -0.36      0.00
    4    7   14      0.19      0.00
    5    7   14      0.03      0.00
    6    7   14      0.52      0.00
    7    7   14      0.72      0.00
    8    7   14     -0.45      0.00
    9    7   14      0.70      0.00
   10    7   14      0.70      0.00
   11    7   14      0.26      0.00
  -13    8   14      0.07      0.00
  -12    8   14      1.33      0.00
  -11    8   14     -0.95      0.00
  -10    8   14      1.37      0.00
   -9    8   14     -2.46      0.00
   -8    8   14      1.37      0.00
   -7    8   14     -0.07      0.00
   -6    8   14      1.12      0.00
   -5    8   14      1.80      0.00
   -4    8   14     -1.29      0.00
   -3    8   14      0.80      0.00
   -2    8   14     -1.14      0.00
   -1    8   14     -0.43      0.00
    0    8   14      0.12      0.00
    1    8   14      0.07      0.00
    2    8   14      1.12      0.00
    3    8   14      0.36      0.00
    4    8   14      0.49      0.00
    5    8   14     -0.54      0.00
    6    8   14      0.79      0.00
    7    8   14     -0.03      0.00
    8    8   14     -0.53      0.00
    9    8   14     -0.32      0.00
   10    8   14      0.06      0.00
  -12    9   14     -0.36      0.00
  -11    9   14     -1.13      0.00
  -10    9   14      0.77      0.00
   -9    9   14     -0.82      0.00
   -8    9   14     -0.11      0.00
   -7    9   14     -1.19      0.00
   -6    9   14     -1.41      0.00
   -5    9   14     -0.09      0.00
   -4    9   14     -1.08      0.00
   -3    9   14      1.83      0.00
   -2    9   14      0.16      0.00
   -1    9   14      0.77      0.00
    0    9   14      0.51      0.00
    1    9   14     -1.03      0.00
    2    9   14     -0.55      0.00
    3    9   14     -0.60      0.00
    4    9   14      0.07      0.00
    5    9   14     -1.35      0.00
    6    9   14      0.04      0.00
    7    9   14     -0.13      0.00
    8    9   14     -0.43      0.00
    9    9   14     -0.84      0.00
   10    9   14      0.24      0.00
  -12   10   14      0.77      0.00
  -11   10   14      0.56      0.00
  -10   10   14      0.78      0.00
   -9   10   14      0.61      0.00
   -8   10   14      0.34      0.00
   -7   10   14      1.17      0.00
   -6   10   14      0.64      0.00
   -5   10   14      0.59      0.00
   -4   10   14     -1.73      0.00
   -3   10   14     -0.25      0.00
   -2   10   14     -2.08      0.00
   -1   10   14     -0.44      0.00
    0   10   14     -0.68      0.00
    1   10   14     -0.30      0.00
    2   10   14      0.65      0.00
    3   10   14      0.50      0.00
    4   10   14      1.08      0.00
    5   10   14      0.05      0.00
    6   10   14      0.88      0.00
    7   10   14      0.06      0.00
    8   10   14      0.62      0.00
    9   10   14     -0.38      0.00
   10   10   14      0.89      0.00
  -12   11   14     -0.38      0.00
  -11   11   14     -0.79      0.00
  -10   11   14     -1.20      0.00
   -9   11   14     -0.28      0.00
   -8   11   14     -1.26      0.00
   -7   11   14     -0.27      0.00
   -6   11   14     -0.92      0.00
   -5   11   14      0.71      0.00
   -4   11   14      0.53      0.00
   -3   11   14      1.32      0.00
   -2   11   14     -0.24      0.00
   -1   11   14      1.16      0.00
    0   11   14      0.47      0.00
    1   11   14      0.29      0.00
    2   11   14     -0.21      0.00
    3   11   14     -0.59      0.00
    4   11   14     -0.20      0.00
    5   11   14     -0.90      0.00
    6   11   14     -0.58      0.00
    7   11   14     -0.90      0.00
    8   11   14      0.27      0.00
    9   11   14     -1.48      0.00
  -11   12   14      0.92      0.00
  -10   12   14      0.68      0.00
   -9   12   14      0.94      0.00
   -8   12   14     -0.37      0.00
   -7   12   14      0.67      0.00
   -6   12   14     -0.91      0.00
   -5   12   14     -0.34      0.00
   -4   12   14     -1.02      0.00
   -3   12   14     -1.07      0.00
   -2   12   14     -0.65      0.00
   -1   12   14      0.66      0.00
    0   12   14     -0.73      0.00
    1   12   14     -0.19      0.00
    2   12   14     -0.01      0.00
    3   12   14      0.63      0.00
    4   12   14      0.39      0.00
    5   12   14      0.29      0.00
    6   12   14      0.43      0.00
    7   12   14     -0.43      0.00
    8   12   14      1.04      0.00
    9   12   14     -0.40      0.00
  -11   13   14     -0.87      0.00
  -10   13   14     -1.18      0.00
   -9   13   14     -0.55      0.00
   -8   13   14     -0.27      0.00
   -7   13   14      0.82      0.00
   -6   13   14     -0.87      0.00
   -5   13   14      0.35      0.00
   -4   13   14      1.35      0.00
   -3   13   14     -0.13      0.00
   -2   13   14      0.15      0.00
   -1   13   14     -0.66      0.00
    0   13   14     -0.05      0.00
    1   13   14      0.48      0.00
    2   13   14     -0.81      0.00
    3   13   14     -0.05      0.00
    4   13   14     -0.56      0.00
    5   13   14      0.01      0.00
    6   13   14     -0.24      0.00
    7   13   14     -0.83      0.00
    8   13   14      0.58      0.00
    9   13   14     -0.56      0.00
  -10   14   14      0.85      0.00
   -9   14   14      0.65      0.00
   -8   14   14     -0.08      0.00
   -7   14   14      0.45      0.00
   -6   14   14     -0.43      0.00
   -5   14   14      0.27      0.00
   -4   14   14      0.73      0.00
   -3   14   14     -1.49      0.00
   -2   14   14      1.11      0.00
   -1   14   14     -0.21      0.00
    0   14   14      1.09      0.00
    1   14   14      0.72      0.00
    2   14   14     -0.40      0.00
    3   14   14      1.21      0.00
    4   14   14      0.22      0.00
    5   14   14      0.08      0.00
    6   14   14      0.21      0.00
    7   14   14     -0.07      0.00
    8   14   14      0.85      0.00
  -10   15   14     -1.18      0.00
   -9   15   14     -0.98      0.00
   -8   15   14     -0.83      0.00
   -7   15   14     -0.11      0.00
   -6   15   14     -1.18      0.00
   -5   15   14     -1.02      0.00
   -4   15   14      0.08      0.00
   -3   15   14     -1.05      0.00
   -2   15   14      1.59      0.00
   -1   15   14     -2.03      0.00
    0   15   14      0.47      0.00
    1   15   14      0.17      0.00
    2   15   14     -0.99      0.00
    3   15   14      0.18      0.00
    4   15   14     -0.34      0.00
    5   15   14      0.08      0.00
    6   15   14     -0.47      0.00
    7   15   14     -0.50      0.00
   -9   16   14      0.97      0.00
   -8   16   14      0.92      0.00
   -7   16   14      0.87      0.00
   -6   16   14      0.62      0.00
   -5   16   14      0.87      0.00
   -4   16   14      1.03      0.00
   -3   16   14     -0.94      0.00
   -2   16   14      1.56      0.00
   -1   16   14     -1.46      0.00
    0   16   14      1.19      0.00
    1   16   14      0.11      0.00
    2   16   14     -0.78      0.00
    3   16   14      0.35      0.00
    4   16   14      0.25      0.00
    5   16   14      0.18      0.00
    6   16   14      0.24      0.00
    7   16   14      0.43      0.00
   -8   17   14     -1.16      0.00
   -7   17   14     -0.56      0.00
   -6   17   14     -1.01      0.00
   -5   17   14     -0.09      0.00
   -4   17   14     -0.29      0.00
   -3   17   14     -0.27      0.00
   -2   17   14      1.31      0.00
   -1   17   14     -1.01      0.00
    0   17   14      1.36      0.00
    1   17   14      0.58      0.00
    2   17   14      0.49      0.00
    3   17   14      0.41      0.00
    4   17   14      0.28      0.00
    5   17   14     -0.08      0.00
    6   17   14     -0.34      0.00
   -7   18   14      0.63      0.00
   -6   18   14     -0.15      0.00
   -5   18   14      0.43      0.00
   -4   18   14     -0.43      0.00
   -3   18   14     -0.59      0.00
   -2   18   14     -0.03      0.00
   -1   18   14     -1.28      0.00
    0   18   14      0.07      0.00
    1   18   14     -1.13      0.00
    2   18   14     -1.19      0.00
    3   18   14     -0.49      0.00
    4   18   14      0.05      0.00
    5   18   14     -0.23      0.00
   -5   19   14      0.82      0.00
   -4   19   14     -0.12      0.00
   -3   19   14      0.99      0.00
   -2   19   14      0.70      0.00
   -1   19   14      0.22      0.00
    0   19   14      1.55      0.00
    1   19   14      0.76      0.00
    2   19   14      0.72      0.00
    3   19   14      0.07      0.00
   -3   20   14     -0.09      0.00
   -2   20   14     -0.52      0.00
   -1   20   14     -1.12      0.00
    0   20   14     -0.34      0.00
    1   20   14     -0.66      0.00
  -13    0   15      0.24      0.00
  -11    0   15     -1.77      0.00
   -9    0   15     -1.20      0.00
   -7    0   15     -0.87      0.00
   -5    0   15      0.98      0.00
   -3    0   15     -1.67      0.00
   -1    0   15     -4.15      0.00
    1    0   15     -0.14      0.00
    3    0   15      4.06      0.00
    5    0   15      1.67      0.00
    7    0   15      0.44      0.00
    9    0   15     -0.37      0.00
   11    0   15      0.40      0.00
  -13    1   15     -0.25      0.00
  -12    1   15      0.84      0.00
  -11    1   15     -2.60      0.00
  -10    1   15      2.17      0.00
   -9    1   15     -2.21      0.00
   -8    1   15      1.26      0.00
   -7    1   15     -1.06      0.00
   -6    1   15      0.41      0.00
   -5    1   15      0.06      0.00
   -4    1   15     -0.19      0.00
   -3    1   15     -0.06      0.00
   -2    1   15      3.66      0.00
   -1    1   15     -0.21      0.00
    0    1   15      2.59      0.00
    1    1   15     -0.70      0.00
    2    1   15     -2.50      0.00
    3    1   15     -0.07      0.00
    4    1   15     -3.88      0.00
    5    1   15     -0.40      0.00
    6    1   15     -0.60      0.00
    7    1   15      0.34      0.00
    8    1   15     -0.42      0.00
    9    1   15      0.22      0.00
   10    1   15      0.49      0.00
   11    1   15      0.47      0.00
  -13    2   15     -0.69      0.00
  -12    2   15      2.01      0.00
  -11    2   15     -2.16      0.00
  -10    2   15      4.27      0.00
   -9    2   15     -2.02      0.00
   -8    2   15      2.54      0.00
   -7    2   15     -0.97      0.00
   -6    2   15      0.71      0.00
   -5    2   15      1.19      0.00
   -4    2   15     -0.43      0.00
   -3    2   15     -0.87      0.00
   -2    2   15     -0.22      0.00
   -1    2   15     -3.39      0.00
    0    2   15      0.50      0.00
    1    2   15     -0.91      0.00
    2    2   15      0.64      0.00
    3    2   15      3.09      0.00
    4    2   15      0.49      0.00
    5    2   15      2.40      0.00
    6    2   15      0.33      0.00
    7    2   15      0.97      0.00
    8    2   15     -0.05      0.00
    9    2   15      0.37      0.00
   10    2   15     -0.54      0.00
   11    2   15     -0.15      0.00
  -13    3   15     -0.16      0.00
  -12    3   15      1.94      0.00
  -11    3   15     -3.86      0.00
  -10    3   15      2.54      0.00
   -9    3   15     -3.85      0.00
   -8    3   15      2.33      0.00
   -7    3   15     -2.13      0.00
   -6    3   15     -0.07      0.00
   -5    3   15     -0.31      0.00
   -4    3   15     -0.94      0.00
   -3    3   15      0.42      0.00
   -2    3   15      1.70      0.00
   -1    3   15     -0.52      0.00
    0    3   15      2.50      0.00
    1    3   15     -0.97      0.00
    2    3   15     -0.91      0.00
    3    3   15      0.11      0.00
    4    3   15     -2.95      0.00
    5    3   15      0.06      0.00
    6    3   15     -2.11      0.00
    7    3   15      0.55      0.00
    8    3   15     -1.15      0.00
    9    3   15      0.05      0.00
   10    3   15     -0.22      0.00
   11    3   15      0.18      0.00
  -13    4   15     -1.32      0.00
  -12    4   15      1.08      0.00
  -11    4   15     -2.34      0.00
  -10    4   15      3.82      0.00
   -9    4   15     -2.86      0.00
   -8    4   15      2.51      0.00
   -7    4   15     -1.77      0.00
   -6    4   15      1.00      0.00
   -5    4   15      1.07      0.00
   -4    4   15     -1.32      0.00
   -3    4   15     -0.17      0.00
   -2    4   15     -0.59      0.00
   -1    4   15     -2.07      0.00
    0    4   15      0.21      0.00
    1    4   15     -1.51      0.00
    2    4   15      0.37      0.00
    3    4   15      1.32      0.00
    4    4   15     -0.17      0.00
    5    4   15      2.40      0.00
    6    4   15      0.08      0.00
    7    4   15      1.24      0.00
    8    4   15     -0.13      0.00
    9    4   15      0.94      0.00
   10    4   15      0.65      0.00
   11    4   15     -0.39      0.00
  -13    5   15      0.01      0.00
  -12    5   15      1.63      0.00
  -11    5   15     -2.11      0.00
  -10    5   15      2.23      0.00
   -9    5   15     -3.32      0.00
   -8    5   15      2.68      0.00
   -7    5   15     -1.68      0.00
   -6    5   15      0.19      0.00
   -5    5   15      0.54      0.00
   -4    5   15     -1.05      0.00
   -3    5   15      1.01      0.00
   -2    5   15      0.98      0.00
   -1    5   15     -0.55      0.00
    0    5   15      1.50      0.00
    1    5   15      0.07      0.00
    2    5   15      0.63      0.00
    3    5   15      0.01      0.00
    4    5   15     -1.59      0.00
    5    5   15      0.54      0.00
    6    5   15     -1.81      0.00
    7    5   15      0.29      0.00
    8    5   15     -1.32      0.00
    9    5   15     -0.43      0.00
   10    5   15     -0.49      0.00
   11    5   15     -0.46      0.00
  -13    6   15     -1.17      0.00
  -12    6   15      0.54      0.00
  -11    6   15     -1.63      0.00
  -10    6   15      2.94      0.00
   -9    6   15     -2.35      0.00
   -8    6   15      2.08      0.00
   -7    6   15     -1.96      0.00
   -6    6   15     -0.66      0.00
   -5    6   15      0.63      0.00
   -4    6   15     -2.11      0.00
   -3    6   15     -0.37      0.00
   -2    6   15     -0.28      0.00
   -1    6   15     -1.06      0.00
    0    6   15     -0.33      0.00
    1    6   15     -1.43      0.00
    2    6   15     -0.10      0.00
    3    6   15      0.09      0.00
    4    6   15     -0.14      0.00
    5    6   15      1.07      0.00
    6    6   15      0.24      0.00
    7    6   15      0.82      0.00
    8    6   15     -0.24      0.00
    9    6   15      0.54      0.00
   10    6   15      1.05      0.00
   11    6   15      0.08      0.00
  -13    7   15      0.05      0.00
  -12    7   15      1.16      0.00
  -11    7   15     -1.51      0.00
  -10    7   15      1.42      0.00
   -9    7   15     -2.82      0.00
   -8    7   15      1.69      0.00
   -7    7   15     -0.01      0.00
   -6    7   15      0.35      0.00
   -5    7   15      1.85      0.00
   -4    7   15     -1.11      0.00
   -3    7   15      0.53      0.00
   -2    7   15      0.41      0.00
   -1    7   15     -0.49      0.00
    0    7   15      0.99      0.00
    1    7   15      0.46      0.00
    2    7   15      1.36      0.00
    3    7   15      0.15      0.00
    4    7   15     -0.45      0.00
    5    7   15     -0.44      0.00
    6    7   15     -0.65      0.00
    7    7   15     -0.12      0.00
    8    7   15     -0.96      0.00
    9    7   15     -0.36      0.00
   10    7   15     -0.19      0.00
  -12    8   15      0.08      0.00
  -11    8   15     -1.29      0.00
  -10    8   15      1.94      0.00
   -9    8   15     -1.27      0.00
   -8    8   15      0.53      0.00
   -7    8   15     -1.33      0.00
   -6    8   15     -1.79      0.00
   -5    8   15      0.54      0.00
   -4    8   15     -1.33      0.00
   -3    8   15      1.22      0.00
   -2    8   15      0.39      0.00
   -1    8   15      0.03      0.00
    0    8   15      0.16      0.00
    1    8   15     -1.29      0.00
    2    8   15     -0.50      0.00
    3    8   15     -0.35      0.00
    4    8   15      0.00      0.00
    5    8   15     -0.56      0.00
    6    8   15      0.51      0.00
    7    8   15      0.56      0.00
    8    8   15     -0.16      0.00
    9    8   15     -0.08      0.00
   10    8   15      0.70      0.00
  -12    9   15      1.08      0.00
  -11    9   15     -0.14      0.00
  -10    9   15      0.97      0.00
   -9    9   15     -0.48      0.00
   -8    9   15      0.71      0.00
   -7    9   15      1.20      0.00
   -6    9   15      0.57      0.00
   -5    9   15      1.11      0.00
   -4    9   15     -1.99      0.00
   -3    9   15      0.02      0.00
   -2    9   15     -1.28      0.00
   -1    9   15     -0.65      0.00
    0    9   15      0.46      0.00
    1    9   15     -0.03      0.00
    2    9   15      0.92      0.00
    3    9   15      0.27      0.00
    4    9   15      0.82      0.00
    5    9   15     -0.55      0.00
    6    9   15      0.22      0.00
    7    9   15     -0.02      0.00
    8    9   15      0.05      0.00
    9    9   15     -0.14      0.00
   10    9   15      0.55      0.00
  -12   10   15     -0.62      0.00
  -11   10   15     -1.08      0.00
  -10   10   15     -0.42      0.00
   -9   10   15     -0.36      0.00
   -8   10   15     -1.05      0.00
   -7   10   15     -0.75      0.00
   -6   10   15     -0.67      0.00
   -5   10   15      0.99      0.00
   -4   10   15      0.12      0.00
   -3   10   15      2.24      0.00
   -2   10   15      0.03      0.00
   -1   10   15      1.33      0.00
    0   10   15      0.74      0.00
    1   10   15     -0.28      0.00
    2   10   15     -0.19      0.00
    3   10   15     -0.67      0.00
    4   10   15      0.08      0.00
    5   10   15     -1.26      0.00
    6   10   15     -0.15      0.00
    7   10   15     -0.01      0.00
    8   10   15      0.37      0.00
    9   10   15     -0.91      0.00
  -11   11   15      0.94      0.00
  -10   11   15      0.61      0.00
   -9   11   15      0.99      0.00
   -8   11   15      0.00      0.00
   -7   11   15      0.78      0.00
   -6   11   15     -0.13      0.00
   -5   11   15     -0.46      0.00
   -4   11   15     -1.49      0.00
   -3   11   15     -0.11      0.00
   -2   11   15     -1.10      0.00
   -1   11   15      0.42      0.00
    0   11   15     -0.62      0.00
    1   11   15     -0.49      0.00
    2   11   15      0.42      0.00
    3   11   15      0.00      0.00
    4   11   15      0.88      0.00
    5   11   15      0.28      0.00
    6   11   15      0.61      0.00
    7   11   15     -0.04      0.00
    8   11   15      1.09      0.00
    9   11   15     -0.09      0.00
  -11   12   15     -0.83      0.00
  -10   12   15     -1.04      0.00
   -9   12   15     -0.02      0.00
   -8   12   15     -0.57      0.00
   -7   12   15      0.46      0.00
   -6   12   15     -0.08      0.00
   -5   12   15      0.65      0.00
   -4   12   15      1.69      0.00
   -3   12   15      0.59      0.00
   -2   12   15     -0.75      0.00
   -1   12   15      0.68      0.00
    0   12   15      0.10      0.00
    1   12   15      0.47      0.00
    2   12   15     -0.31      0.00
    3   12   15     -0.47      0.00
    4   12   15     -0.06      0.00
    5   12   15     -0.45      0.00
    6   12   15     -0.16      0.00
    7   12   15     -0.66      0.00
    8   12   15      0.98      0.00
    9   12   15     -0.55      0.00
  -10   13   15      0.81      0.00
   -9   13   15      0.65      0.00
   -8   13   15     -0.38      0.00
   -7   13   15      0.73      0.00
   -6   13   15     -0.26      0.00
   -5   13   15     -0.54      0.00
   -4   13   15      0.60      0.00
   -3   13   15     -0.96      0.00
   -2   13   15      0.47      0.00
   -1   13   15      0.82      0.00
    0   13   15     -0.01      0.00
    1   13   15      0.33      0.00
    2   13   15     -0.21      0.00
    3   13   15      0.68      0.00
    4   13   15      0.14      0.00
    5   13   15      0.36      0.00
    6   13   15      0.54      0.00
    7   13   15     -0.17      0.00
    8   13   15      0.87      0.00
  -10   14   15     -0.94      0.00
   -9   14   15     -0.66      0.00
   -8   14   15     -0.46      0.00
   -7   14   15      0.38      0.00
   -6   14   15     -0.72      0.00
   -5   14   15     -1.28      0.00
   -4   14   15      1.42      0.00
   -3   14   15     -1.03      0.00
   -2   14   15      0.82      0.00
   -1   14   15     -1.13      0.00
    0   14   15     -0.28      0.00
    1   14   15      0.65      0.00
    2   14   15     -1.30      0.00
    3   14   15      0.00      0.00
    4   14   15     -0.29      0.00
    5   14   15      0.05      0.00
    6   14   15     -0.14      0.00
    7   14   15     -0.71      0.00
   -9   15   15      1.15      0.00
   -8   15   15      0.63      0.00
   -7   15   15      1.12      0.00
   -6   15   15      0.81      0.00
   -5   15   15      0.69      0.00
   -4   15   15      1.71      0.00
   -3   15   15     -1.23      0.00
   -2   15   15      1.49      0.00
   -1   15   15     -1.07      0.00
    0   15   15      0.40      0.00
    1   15   15      0.60      0.00
    2   15   15     -0.78      0.00
    3   15   15      0.56      0.00
    4   15   15      0.10      0.00
    5   15   15      0.35      0.00
    6   15   15      0.24      0.00
    7   15   15      0.19      0.00
   -8   16   15     -0.86      0.00
   -7   16   15     -0.71      0.00
   -6   16   15     -0.76      0.00
   -5   16   15     -1.13      0.00
   -4   16   15      0.23      0.00
   -3   16   15     -1.44      0.00
   -2   16   15      2.04      0.00
   -1   16   15     -1.36      0.00
    0   16   15      0.75      0.00
    1   16   15      0.88      0.00
    2   16   15     -0.47      0.00
    3   16   15      0.08      0.00
    4   16   15     -0.20      0.00
    5   16   15      0.05      0.00
    6   16   15     -0.54      0.00
   -7   17   15      0.91      0.00
   -6   17   15      0.35      0.00
   -5   17   15      0.71      0.00
   -4   17   15      0.39      0.00
   -3   17   15     -0.92      0.00
   -2   17   15      0.94      0.00
   -1   17   15     -1.81      0.00
    0   17   15     -0.17      0.00
    1   17   15     -0.95      0.00
    2   17   15     -0.72      0.00
    3   17   15     -0.49      0.00
    4   17   15      0.29      0.00
    5   17   15      0.08      0.00
   -6   18   15     -0.44      0.00
   -5   18   15      0.41      0.00
   -4   18   15      0.28      0.00
   -3   18   15      0.04      0.00
   -2   18   15      1.31      0.00
   -1   18   15     -0.25      0.00
    0   18   15      1.58      0.00
    1   18   15      0.80      0.00
    2   18   15      0.51      0.00
    3   18   15     -0.03      0.00
    4   18   15      0.11      0.00
   -5   19   15      0.40      0.00
   -4   19   15     -0.57      0.00
   -3   19   15     -0.48      0.00
   -2   19   15     -0.49      0.00
   -1   19   15     -1.45      0.00
    0   19   15     -0.44      0.00
    1   19   15     -1.18      0.00
    2   19   15     -0.33      0.00
  -12    0   16      0.14      0.00
  -10    0   16      0.44      0.00
   -8    0   16      0.40      0.00
   -6    0   16      0.24      0.00
   -4    0   16      0.02      0.00
   -2    0   16      2.81      0.00
    0    0   16      0.16      0.00
    2    0   16     -3.47      0.00
    4    0   16     -2.77      0.00
    6    0   16     -0.06      0.00
    8    0   16     -0.35      0.00
   10    0   16      0.78      0.00
  -13    1   16     -0.12      0.00
  -12    1   16      1.52      0.00
  -11    1   16     -0.90      0.00
  -10    1   16      2.32      0.00
   -9    1   16     -0.57      0.00
   -8    1   16      0.90      0.00
   -7    1   16     -0.98      0.00
   -6    1   16     -0.08      0.00
   -5    1   16      0.23      0.00
   -4    1   16     -0.12      0.00
   -3    1   16     -1.96      0.00
   -2    1   16      0.26      0.00
   -1    1   16     -2.52      0.00
    0    1   16      0.41      0.00
    1    1   16      1.79      0.00
    2    1   16      0.39      0.00
    3    1   16      4.13      0.00
    4    1   16      0.34      0.00
    5    1   16      1.61      0.00
    6    1   16      0.03      0.00
    7    1   16      0.91      0.00
    8    1   16     -0.01      0.00
    9    1   16     -0.40      0.00
   10    1   16     -0.54      0.00
   11    1   16      0.20      0.00
  -13    2   16     -0.33      0.00
  -12    2   16      1.22      0.00
  -11    2   16     -3.81      0.00
  -10    2   16      1.14      0.00
   -9    2   16     -2.49      0.00
   -8    2   16      1.04      0.00
   -7    2   16     -0.87      0.00
   -6    2   16     -0.54      0.00
   -5    2   16      0.25      0.00
   -4    2   16     -0.54      0.00
   -3    2   16     -0.16      0.00
   -2    2   16      1.88      0.00
   -1    2   16     -0.22      0.00
    0    2   16      0.86      0.00
    1    2   16     -0.73      0.00
    2    2   16     -2.67      0.00
    3    2   16     -0.01      0.00
    4    2   16     -2.80      0.00
    5    2   16     -0.84      0.00
    6    2   16     -1.05      0.00
    7    2   16     -0.05      0.00
    8    2   16     -0.71      0.00
    9    2   16     -0.17      0.00
   10    2   16      0.28      0.00
   11    2   16      0.41      0.00
  -13    3   16     -1.32      0.00
  -12    3   16      2.03      0.00
  -11    3   16     -1.78      0.00
  -10    3   16      3.97      0.00
   -9    3   16     -1.93      0.00
   -8    3   16      1.71      0.00
   -7    3   16     -0.74      0.00
   -6    3   16      0.46      0.00
   -5    3   16      1.22      0.00
   -4    3   16     -0.60      0.00
   -3    3   16     -0.57      0.00
   -2    3   16      0.27      0.00
   -1    3   16     -1.86      0.00
    0    3   16      0.60      0.00
    1    3   16      0.23      0.00
    2    3   16      0.39      0.00
    3    3   16      2.94      0.00
    4    3   16     -0.24      0.00
    5    3   16      2.38      0.00
    6    3   16     -0.21      0.00
    7    3   16      1.22      0.00
    8    3   16     -0.15      0.00
    9    3   16      0.74      0.00
   10    3   16     -0.15      0.00
  -13    4   16     -0.12      0.00
  -12    4   16      1.92      0.00
  -11    4   16     -2.95      0.00
  -10    4   16      2.01      0.00
   -9    4   16     -2.64      0.00
   -8    4   16      2.20      0.00
   -7    4   16     -1.19      0.00
   -6    4   16     -0.69      0.00
   -5    4   16      0.50      0.00
   -4    4   16     -0.75      0.00
   -3    4   16      0.73      0.00
   -2    4   16      1.26      0.00
   -1    4   16     -0.13      0.00
    0    4   16      1.72      0.00
    1    4   16      0.04      0.00
    2    4   16     -0.95      0.00
    3    4   16      0.43      0.00
    4    4   16     -2.42      0.00
    5    4   16      0.07      0.00
    6    4   16     -1.64      0.00
    7    4   16      0.09      0.00
    8    4   16     -0.86      0.00
    9    4   16     -0.54      0.00
   10    4   16     -0.03      0.00
  -13    5   16     -1.16      0.00
  -12    5   16      0.90      0.00
  -11    5   16     -1.60      0.00
  -10    5   16      2.95      0.00
   -9    5   16     -2.32      0.00
   -8    5   16      1.61      0.00
   -7    5   16     -1.17      0.00
   -6    5   16      0.01      0.00
   -5    5   16      1.25      0.00
   -4    5   16     -1.24      0.00
   -3    5   16     -0.60      0.00
   -2    5   16      0.43      0.00
   -1    5   16     -1.47      0.00
    0    5   16      0.01      0.00
    1    5   16     -1.19      0.00
    2    5   16     -0.16      0.00
    3    5   16      1.30      0.00
    4    5   16     -0.72      0.00
    5    5   16      1.88      0.00
    6    5   16     -0.22      0.00
    7    5   16      0.98      0.00
    8    5   16     -0.20      0.00
    9    5   16      0.68      0.00
   10    5   16      0.89      0.00
  -13    6   16     -0.18      0.00
  -12    6   16      1.21      0.00
  -11    6   16     -1.83      0.00
  -10    6   16      1.68      0.00
   -9    6   16     -2.34      0.00
   -8    6   16      2.17      0.00
   -7    6   16      0.10      0.00
   -6    6   16     -0.10      0.00
   -5    6   16      1.69      0.00
   -4    6   16     -0.25      0.00
   -3    6   16      0.56      0.00
   -2    6   16      1.53      0.00
   -1    6   16     -0.16      0.00
    0    6   16      1.65      0.00
    1    6   16      0.79      0.00
    2    6   16      0.59      0.00
    3    6   16      0.45      0.00
    4    6   16     -1.61      0.00
    5    6   16     -0.01      0.00
    6    6   16     -1.08      0.00
    7    6   16      0.13      0.00
    8    6   16     -0.46      0.00
    9    6   16     -0.56      0.00
   10    6   16      0.06      0.00
  -12    7   16      0.45      0.00
  -11    7   16     -0.95      0.00
  -10    7   16      2.36      0.00
   -9    7   16     -1.37      0.00
   -8    7   16      0.64      0.00
   -7    7   16     -0.79      0.00
   -6    7   16     -1.64      0.00
   -5    7   16      1.19      0.00
   -4    7   16     -0.70      0.00
   -3    7   16     -0.07      0.00
   -2    7   16      1.15      0.00
   -1    7   16     -0.96      0.00
    0    7   16      0.03      0.00
    1    7   16     -1.60      0.00
    2    7   16     -0.42      0.00
    3    7   16      0.22      0.00
    4    7   16     -0.11      0.00
    5    7   16      0.87      0.00
    6    7   16      0.74      0.00
    7    7   16      0.92      0.00
    8    7   16      0.10      0.00
    9    7   16      0.22      0.00
   10    7   16      0.72      0.00
  -12    8   16      1.05      0.00
  -11    8   16     -0.98      0.00
  -10    8   16      1.03      0.00
   -9    8   16     -1.16      0.00
   -8    8   16      1.02      0.00
   -7    8   16      1.54      0.00
   -6    8   16      0.00      0.00
   -5    8   16      1.48      0.00
   -4    8   16     -1.42      0.00
   -3    8   16     -0.34      0.00
   -2    8   16      0.00      0.00
   -1    8   16     -0.68      0.00
    0    8   16      0.96      0.00
    1    8   16      0.33      0.00
    2    8   16      0.60      0.00
    3    8   16      0.48      0.00
    4    8   16     -0.14      0.00
    5    8   16     -0.57      0.00
    6    8   16     -0.53      0.00
    7    8   16     -0.08      0.00
    8    8   16     -0.18      0.00
    9    8   16     -0.32      0.00
   10    8   16      0.00      0.00
  -12    9   16     -0.31      0.00
  -11    9   16     -0.98      0.00
  -10    9   16      0.70      0.00
   -9    9   16     -0.38      0.00
   -8    9   16     -0.73      0.00
   -7    9   16     -0.38      0.00
   -6    9   16     -1.03      0.00
   -5    9   16      1.72      0.00
   -4    9   16      0.04      0.00
   -3    9   16      1.96      0.00
   -2    9   16      0.90      0.00
   -1    9   16      0.32      0.00
    0    9   16      0.71      0.00
    1    9   16     -0.86      0.00
    2    9   16     -0.16      0.00
    3    9   16     -0.29      0.00
    4    9   16      0.27      0.00
    5    9   16     -0.43      0.00
    6    9   16      0.68      0.00
    7    9   16      0.78      0.00
    8    9   16      0.28      0.00
    9    9   16     -0.39      0.00
  -11   10   16      0.48      0.00
  -10   10   16      0.56      0.00
   -9   10   16      0.57      0.00
   -8   10   16      0.27      0.00
   -7   10   16      0.80      0.00
   -6   10   16     -0.16      0.00
   -5   10   16     -0.20      0.00
   -4   10   16     -2.32      0.00
   -3   10   16      0.05      0.00
   -2   10   16     -1.40      0.00
   -1   10   16     -0.41      0.00
    0   10   16     -0.34      0.00
    1   10   16     -0.44      0.00
    2   10   16      0.30      0.00
    3   10   16     -0.07      0.00
    4   10   16      1.10      0.00
    5   10   16      0.08      0.00
    6   10   16      0.09      0.00
    7   10   16     -0.17      0.00
    8   10   16      0.39      0.00
    9   10   16     -0.33      0.00
  -11   11   16     -0.69      0.00
  -10   11   16     -0.67      0.00
   -9   11   16      0.17      0.00
   -8   11   16     -0.68      0.00
   -7   11   16     -0.07      0.00
   -6   11   16      0.43      0.00
   -5   11   16      1.40      0.00
   -4   11   16      0.72      0.00
   -3   11   16      1.48      0.00
   -2   11   16     -1.00      0.00
   -1   11   16      0.96      0.00
    0   11   16      0.54      0.00
    1   11   16     -0.12      0.00
    2   11   16      0.23      0.00
    3   11   16     -0.62      0.00
    4   11   16      0.24      0.00
    5   11   16     -0.70      0.00
    6   11   16     -0.25      0.00
    7   11   16     -0.13      0.00
    8   11   16      0.54      0.00
  -10   12   16      0.38      0.00
   -9   12   16      0.68      0.00
   -8   12   16     -0.24      0.00
   -7   12   16      0.20      0.00
   -6   12   16     -0.02      0.00
   -5   12   16     -1.38      0.00
   -4   12   16     -0.42      0.00
   -3   12   16     -0.14      0.00
   -2   12   16     -0.62      0.00
   -1   12   16      0.86      0.00
    0   12   16     -0.67      0.00
    1   12   16     -0.21      0.00
    2   12   16      0.17      0.00
    3   12   16      0.01      0.00
    4   12   16      0.57      0.00
    5   12   16      0.44      0.00
    6   12   16      0.44      0.00
    7   12   16     -0.56      0.00
    8   12   16      0.45      0.00
  -10   13   16     -0.82      0.00
   -9   13   16     -0.02      0.00
   -8   13   16     -0.54      0.00
   -7   13   16      0.25      0.00
   -6   13   16     -0.08      0.00
   -5   13   16     -0.92      0.00
   -4   13   16      1.50      0.00
   -3   13   16     -0.18      0.00
   -2   13   16     -0.92      0.00
   -1   13   16      0.04      0.00
    0   13   16     -0.44      0.00
    1   13   16      0.40      0.00
    2   13   16     -0.68      0.00
    3   13   16     -0.27      0.00
    4   13   16     -0.07      0.00
    5   13   16     -0.24      0.00
    6   13   16     -0.37      0.00
    7   13   16     -0.78      0.00
   -9   14   16      0.79      0.00
   -8   14   16      0.09      0.00
   -7   14   16      0.69      0.00
   -6   14   16      1.12      0.00
   -5   14   16     -0.73      0.00
   -4   14   16      1.77      0.00
   -3   14   16     -1.42      0.00
   -2   14   16      0.49      0.00
   -1   14   16     -0.07      0.00
    0   14   16     -0.37      0.00
    1   14   16      1.00      0.00
    2   14   16     -0.58      0.00
    3   14   16      0.67      0.00
    4   14   16     -0.09      0.00
    5   14   16      0.34      0.00
    6   14   16      0.30      0.00
    7   14   16     -0.35      0.00
   -9   15   16     -0.86      0.00
   -8   15   16     -0.95      0.00
   -7   15   16     -0.55      0.00
   -6   15   16     -0.70      0.00
   -5   15   16     -2.06      0.00
   -4   15   16      0.67      0.00
   -3   15   16     -1.27      0.00
   -2   15   16      1.36      0.00
   -1   15   16     -0.57      0.00
    0   15   16     -0.24      0.00
    1   15   16      1.01      0.00
    2   15   16     -0.90      0.00
    3   15   16     -0.14      0.00
    4   15   16     -0.16      0.00
    5   15   16     -0.05      0.00
    6   15   16     -0.43      0.00
   -8   16   16      0.97      0.00
   -7   16   16      0.52      0.00
   -6   16   16      0.98      0.00
   -5   16   16      0.14      0.00
   -4   16   16      1.47      0.00
   -3   16   16     -1.65      0.00
   -2   16   16      1.23      0.00
   -1   16   16     -1.62      0.00
    0   16   16     -0.51      0.00
    1   16   16      0.42      0.00
    2   16   16     -0.50      0.00
    3   16   16      0.35      0.00
    4   16   16     -0.06      0.00
    5   16   16      0.58      0.00
   -7   17   16     -0.72      0.00
   -6   17   16     -0.54      0.00
   -5   17   16     -0.44      0.00
   -4   17   16      0.34      0.00
   -3   17   16     -1.09      0.00
   -2   17   16      1.77      0.00
   -1   17   16     -0.35      0.00
    0   17   16      0.99      0.00
    1   17   16      0.66      0.00
    2   17   16      0.30      0.00
    3   17   16     -0.47      0.00
    4   17   16      0.09      0.00
   -5   18   16      0.14      0.00
   -4   18   16     -0.12      0.00
   -3   18   16     -1.13      0.00
   -2   18   16      0.37      0.00
   -1   18   16     -1.56      0.00
    0   18   16     -0.25      0.00
    1   18   16     -0.70      0.00
    2   18   16      0.19      0.00
    3   18   16     -0.01      0.00
   -3   19   16      0.21      0.00
   -2   19   16      0.97      0.00
   -1   19   16      0.14      0.00
    0   19   16      1.29      0.00
    1   19   16      0.26      0.00
  -13    0   17      0.36      0.00
  -11    0   17      0.63      0.00
   -9    0   17      0.29      0.00
   -7    0   17     -0.72      0.00
   -5    0   17      0.19      0.00
   -3    0   17     -1.30      0.00
   -1    0   17     -0.40      0.00
    1    0   17      3.43      0.00
    3    0   17      3.38      0.00
    5    0   17      0.65      0.00
    7    0   17      0.87      0.00
    9    0   17     -1.00      0.00
  -13    1   17     -0.30      0.00
  -12    1   17     -0.11      0.00
  -11    1   17     -2.15      0.00
  -10    1   17     -0.20      0.00
   -9    1   17     -0.81      0.00
   -8    1   17      0.62      0.00
   -7    1   17      0.00      0.00
   -6    1   17      0.12      0.00
   -5    1   17      0.32      0.00
   -4    1   17      0.41      0.00
   -3    1   17     -0.30      0.00
   -2    1   17      1.96      0.00
   -1    1   17     -0.02      0.00
    0    1   17     -1.18      0.00
    1    1   17     -0.48      0.00
    2    1   17     -3.69      0.00
    3    1   17     -0.11      0.00
    4    1   17     -2.66      0.00
    5    1   17     -0.51      0.00
    6    1   17     -1.15      0.00
    7    1   17      0.02      0.00
    8    1   17     -0.74      0.00
    9    1   17     -0.07      0.00
   10    1   17      0.41      0.00
  -13    2   17     -0.63      0.00
  -12    2   17      2.23      0.00
  -11    2   17     -0.23      0.00
  -10    2   17      2.83      0.00
   -9    2   17     -0.57      0.00
   -8    2   17      0.64      0.00
   -7    2   17     -0.01      0.00
   -6    2   17     -0.05      0.00
   -5    2   17      1.05      0.00
   -4    2   17      0.08      0.00
   -3    2   17     -0.63      0.00
   -2    2   17      0.51      0.00
   -1    2   17     -0.61      0.00
    0    2   17      0.28      0.00
    1    2   17      2.41      0.00
    2    2   17      0.13      0.00
    3    2   17      3.17      0.00
    4    2   17      0.26      0.00
    5    2   17      1.34      0.00
    6    2   17      0.25      0.00
    7    2   17      0.98      0.00
    8    2   17      0.60      0.00
    9    2   17     -0.02      0.00
   10    2   17     -0.30      0.00
  -13    3   17     -0.35      0.00
  -12    3   17      1.14      0.00
  -11    3   17     -3.39      0.00
  -10    3   17      1.01      0.00
   -9    3   17     -1.69      0.00
   -8    3   17      1.20      0.00
   -7    3   17     -0.47      0.00
   -6    3   17     -1.14      0.00
   -5    3   17      0.65      0.00
   -4    3   17     -0.29      0.00
   -3    3   17      0.11      0.00
   -2    3   17      1.24      0.00
   -1    3   17      0.05      0.00
    0    3   17      0.31      0.00
    1    3   17     -0.42      0.00
    2    3   17     -2.69      0.00
    3    3   17      0.38      0.00
    4    3   17     -2.47      0.00
    5    3   17     -0.28      0.00
    6    3   17     -1.33      0.00
    7    3   17      0.13      0.00
    8    3   17     -0.95      0.00
    9    3   17     -0.32      0.00
   10    3   17     -0.26      0.00
  -13    4   17     -1.19      0.00
  -12    4   17      1.60      0.00
  -11    4   17     -1.23      0.00
  -10    4   17      2.84      0.00
   -9    4   17     -1.92      0.00
   -8    4   17      1.07      0.00
   -7    4   17     -0.07      0.00
   -6    4   17      0.14      0.00
   -5    4   17      1.51      0.00
   -4    4   17     -0.85      0.00
   -3    4   17     -0.51      0.00
   -2    4   17      0.22      0.00
   -1    4   17     -1.31      0.00
    0    4   17     -0.34      0.00
    1    4   17      0.31      0.00
    2    4   17     -0.59      0.00
    3    4   17      2.54      0.00
    4    4   17     -0.64      0.00
    5    4   17      1.75      0.00
    6    4   17      0.08      0.00
    7    4   17      0.81      0.00
    8    4   17      0.35      0.00
    9    4   17      0.61      0.00
   10    4   17      0.50      0.00
  -12    5   17      0.95      0.00
  -11    5   17     -2.10      0.00
  -10    5   17      1.53      0.00
   -9    5   17     -1.79      0.00
   -8    5   17      1.84      0.00
   -7    5   17     -0.23      0.00
   -6    5   17     -0.93      0.00
   -5    5   17      1.16      0.00
   -4    5   17     -0.03      0.00
   -3    5   17      0.17      0.00
   -2    5   17      1.49      0.00
   -1    5   17     -0.22      0.00
    0    5   17      1.46      0.00
    1    5   17      0.46      0.00
    2    5   17     -0.91      0.00
    3    5   17      0.77      0.00
    4    5   17     -1.94      0.00
    5    5   17      0.07      0.00
    6    5   17     -0.75      0.00
    7    5   17      0.20      0.00
    8    5   17     -0.48      0.00
    9    5   17     -0.67      0.00
   10    5   17     -0.07      0.00
  -12    6   17      0.82      0.00
  -11    6   17     -0.92      0.00
  -10    6   17      2.26      0.00
   -9    6   17     -1.85      0.00
   -8    6   17      0.54      0.00
   -7    6   17     -0.55      0.00
   -6    6   17     -1.18      0.00
   -5    6   17      1.02      0.00
   -4    6   17     -0.63      0.00
   -3    6   17     -1.18      0.00
   -2    6   17      0.78      0.00
   -1    6   17     -1.62      0.00
    0    6   17     -0.61      0.00
    1    6   17     -1.06      0.00
    2    6   17     -0.95      0.00
    3    6   17      1.52      0.00
    4    6   17     -0.41      0.00
    5    6   17      1.56      0.00
    6    6   17      0.44      0.00
    7    6   17      0.51      0.00
    8    6   17      0.11      0.00
    9    6   17      0.07      0.00
   10    6   17      0.60      0.00
  -12    7   17      0.60      0.00
  -11    7   17     -1.45      0.00
  -10    7   17      0.86      0.00
   -9    7   17     -1.30      0.00
   -8    7   17      0.94      0.00
   -7    7   17      1.36      0.00
   -6    7   17     -0.92      0.00
   -5    7   17      0.91      0.00
   -4    7   17     -0.59      0.00
   -3    7   17     -1.38      0.00
   -2    7   17      1.01      0.00
   -1    7   17     -1.01      0.00
    0    7   17      1.30      0.00
    1    7   17      0.34      0.00
    2    7   17      0.11      0.00
    3    7   17      0.67      0.00
    4    7   17     -1.10      0.00
    5    7   17     -0.81      0.00
    6    7   17     -0.80      0.00
    7    7   17     -0.36      0.00
    8    7   17     -0.22      0.00
    9    7   17     -0.71      0.00
  -12    8   17      0.13      0.00
  -11    8   17     -0.67      0.00
  -10    8   17      1.40      0.00
   -9    8   17     -0.62      0.00
   -8    8   17     -0.77      0.00
   -7    8   17      0.00      0.00
   -6    8   17     -1.44      0.00
   -5    8   17      1.49      0.00
   -4    8   17      0.55      0.00
   -3    8   17      0.29      0.00
   -2    8   17      1.43      0.00
   -1    8   17     -0.74      0.00
    0    8   17      0.15      0.00
    1    8   17     -0.71      0.00
    2    8   17     -0.55      0.00
    3    8   17      0.57      0.00
    4    8   17      0.02      0.00
    5    8   17      0.65      0.00
    6    8   17      0.91      0.00
    7    8   17      0.60      0.00
    8    8   17      0.13      0.00
    9    8   17     -0.11      0.00
  -11    9   17     -0.41      0.00
  -10    9   17      0.32      0.00
   -9    9   17     -0.06      0.00
   -8    9   17     -0.14      0.00
   -7    9   17      1.10      0.00
   -6    9   17     -1.24      0.00
   -5    9   17     -0.24      0.00
   -4    9   17     -2.46      0.00
   -3    9   17     -1.10      0.00
   -2    9   17     -0.73      0.00
   -1    9   17     -1.23      0.00
    0    9   17      0.31      0.00
    1    9   17     -0.37      0.00
    2    9   17     -0.02      0.00
    3    9   17      0.10      0.00
    4    9   17      0.38      0.00
    5    9   17     -0.71      0.00
    6    9   17     -0.88      0.00
    7    9   17     -0.68      0.00
    8    9   17     -0.20      0.00
    9    9   17     -0.39      0.00
  -11   10   17     -0.54      0.00
  -10   10   17     -0.04      0.00
   -9   10   17      0.09      0.00
   -8   10   17     -0.74      0.00
   -7   10   17     -0.03      0.00
   -6   10   17      0.38      0.00
   -5   10   17      1.94      0.00
   -4   10   17      0.35      0.00
   -3   10   17      1.40      0.00
   -2   10   17      0.02      0.00
   -1   10   17      0.48      0.00
    0   10   17      0.71      0.00
    1   10   17     -0.14      0.00
    2   10   17      0.26      0.00
    3   10   17     -0.37      0.00
    4   10   17      0.02      0.00
    5   10   17     -0.55      0.00
    6   10   17      0.07      0.00
    7   10   17      0.33      0.00
    8   10   17      0.35      0.00
  -11   11   17      0.40      0.00
  -10   11   17      0.01      0.00
   -9   11   17      0.48      0.00
   -8   11   17     -0.18      0.00
   -7   11   17     -0.31      0.00
   -6   11   17     -0.74      0.00
   -5   11   17     -1.09      0.00
   -4   11   17     -2.03      0.00
   -3   11   17      0.64      0.00
   -2   11   17     -1.12      0.00
   -1   11   17      0.23      0.00
    0   11   17     -0.38      0.00
    1   11   17     -0.63      0.00
    2   11   17      0.33      0.00
    3   11   17     -0.55      0.00
    4   11   17      0.81      0.00
    5   11   17      0.28      0.00
    6   11   17     -0.27      0.00
    7   11   17     -0.59      0.00
    8   11   17      0.11      0.00
  -10   12   17     -0.61      0.00
   -9   12   17      0.11      0.00
   -8   12   17     -0.27      0.00
   -7   12   17     -0.36      0.00
   -6   12   17      0.89      0.00
   -5   12   17      0.10      0.00
   -4   12   17      0.91      0.00
   -3   12   17      0.59      0.00
   -2   12   17     -1.41      0.00
   -1   12   17      0.59      0.00
    0   12   17      0.17      0.00
    1   12   17      0.06      0.00
    2   12   17      0.05      0.00
    3   12   17     -0.42      0.00
    4   12   17     -0.18      0.00
    5   12   17     -0.46      0.00
    6   12   17     -0.47      0.00
    7   12   17     -0.20      0.00
   -9   13   17      0.62      0.00
   -8   13   17     -0.19      0.00
   -7   13   17      0.08      0.00
   -6   13   17      0.86      0.00
   -5   13   17     -1.24      0.00
   -4   13   17      0.36      0.00
   -3   13   17      0.01      0.00
   -2   13   17     -0.75      0.00
   -1   13   17      0.99      0.00
    0   13   17     -0.47      0.00
    1   13   17      0.51      0.00
    2   13   17      0.04      0.00
    3   13   17     -0.03      0.00
    4   13   17      0.20      0.00
    5   13   17      0.42      0.00
    6   13   17      0.41      0.00
    7   13   17     -0.38      0.00
   -9   14   17     -0.48      0.00
   -8   14   17     -0.64      0.00
   -7   14   17     -0.65      0.00
   -6   14   17      0.13      0.00
   -5   14   17     -2.23      0.00
   -4   14   17      1.36      0.00
   -3   14   17     -0.22      0.00
   -2   14   17      0.30      0.00
   -1   14   17      0.31      0.00
    0   14   17     -0.63      0.00
    1   14   17      0.88      0.00
    2   14   17     -0.99      0.00
    3   14   17      0.11      0.00
    4   14   17     -0.35      0.00
    5   14   17      0.11      0.00
    6   14   17     -0.38      0.00
   -8   15   17      0.53      0.00
   -7   15   17      0.35      0.00
   -6   15   17      1.55      0.00
   -5   15   17     -0.46      0.00
   -4   15   17      1.64      0.00
   -3   15   17     -1.24      0.00
   -2   15   17      0.17      0.00
   -1   15   17     -0.23      0.00
    0   15   17     -0.80      0.00
    1   15   17      1.33      0.00
    2   15   17     -0.25      0.00
    3   15   17      0.27      0.00
    4   15   17      0.04      0.00
    5   15   17      0.38      0.00
   -7   16   17     -0.87      0.00
   -6   16   17     -0.10      0.00
   -5   16   17     -1.32      0.00
   -4   16   17      0.77      0.00
   -3   16   17     -1.13      0.00
   -2   16   17      1.75      0.00
   -1   16   17      0.06      0.00
    0   16   17     -0.24      0.00
    1   16   17      0.71      0.00
    2   16   17     -0.61      0.00
    3   16   17     -0.13      0.00
    4   16   17     -0.43      0.00
   -6   17   17      0.50      0.00
   -5   17   17     -0.08      0.00
   -4   17   17      0.96      0.00
   -3   17   17     -1.37      0.00
   -2   17   17      0.95      0.00
   -1   17   17     -0.89      0.00
    0   17   17     -0.33      0.00
    1   17   17      0.24      0.00
    2   17   17      0.52      0.00
    3   17   17      0.03      0.00
   -4   18   17      0.69      0.00
   -3   18   17     -0.48      0.00
   -2   18   17      1.18      0.00
   -1   18   17     -0.08      0.00
    0   18   17      0.67      0.00
    1   18   17     -0.38      0.00
    2   18   17      0.03      0.00
  -12    0   18     -1.13      0.00
  -10    0   18     -0.87      0.00
   -8    0   18      0.40      0.00
   -6    0   18      0.23      0.00
   -4    0   18      0.44      0.00
   -2    0   18      0.74      0.00
    0    0   18     -3.09      0.00
    2    0   18     -3.64      0.00
    4    0   18     -1.96      0.00
    6    0   18     -1.06      0.00
    8    0   18     -0.13      0.00
   10    0   18      0.78      0.00
  -12    1   18      1.29      0.00
  -11    1   18      1.02      0.00
  -10    1   18      1.02      0.00
   -9    1   18     -0.11      0.00
   -8    1   18     -0.14      0.00
   -7    1   18     -0.24      0.00
   -6    1   18     -0.24      0.00
   -5    1   18      0.10      0.00
   -4    1   18      0.17      0.00
   -3    1   18     -0.97      0.00
   -2    1   18      0.10      0.00
   -1    1   18      0.54      0.00
    0    1   18     -0.03      0.00
    1    1   18      3.41      0.00
    2    1   18      0.10      0.00
    3    1   18      2.90      0.00
    4    1   18      0.40      0.00
    5    1   18      1.45      0.00
    6    1   18      0.14      0.00
    7    1   18      1.72      0.00
    8    1   18      0.53      0.00
    9    1   18     -0.39      0.00
   10    1   18     -0.24      0.00
  -12    2   18     -0.24      0.00
  -11    2   18     -2.74      0.00
  -10    2   18     -0.20      0.00
   -9    2   18     -0.51      0.00
   -8    2   18      0.21      0.00
   -7    2   18      0.06      0.00
   -6    2   18     -0.94      0.00
   -5    2   18      0.24      0.00
   -4    2   18      0.04      0.00
   -3    2   18     -0.66      0.00
   -2    2   18      0.58      0.00
   -1    2   18      0.16      0.00
    0    2   18     -2.06      0.00
    1    2   18     -0.29      0.00
    2    2   18     -3.41      0.00
    3    2   18      0.42      0.00
    4    2   18     -1.95      0.00
    5    2   18     -0.32      0.00
    6    2   18     -1.18      0.00
    7    2   18     -0.28      0.00
    8    2   18     -0.60      0.00
    9    2   18     -0.44      0.00
   10    2   18      0.03      0.00
  -12    3   18      1.91      0.00
  -11    3   18     -0.12      0.00
  -10    3   18      1.97      0.00
   -9    3   18     -0.97      0.00
   -8    3   18      0.13      0.00
   -7    3   18      0.70      0.00
   -6    3   18     -0.31      0.00
   -5    3   18      0.83      0.00
   -4    3   18     -0.49      0.00
   -3    3   18     -0.87      0.00
   -2    3   18     -0.16      0.00
   -1    3   18     -0.48      0.00
    0    3   18     -0.41      0.00
    1    3   18      2.10      0.00
    2    3   18     -0.31      0.00
    3    3   18      2.69      0.00
    4    3   18      0.16      0.00
    5    3   18      1.31      0.00
    6    3   18      0.32      0.00
    7    3   18      1.10      0.00
    8    3   18      0.74      0.00
    9    3   18      0.63      0.00
  -12    4   18      0.49      0.00
  -11    4   18     -2.41      0.00
  -10    4   18      1.06      0.00
   -9    4   18     -1.14      0.00
   -8    4   18      0.78      0.00
   -7    4   18     -0.30      0.00
   -6    4   18     -1.60      0.00
   -5    4   18      0.81      0.00
   -4    4   18     -0.10      0.00
   -3    4   18     -0.10      0.00
   -2    4   18      0.86      0.00
   -1    4   18      0.36      0.00
    0    4   18     -0.03      0.00
    1    4   18      0.60      0.00
    2    4   18     -2.48      0.00
    3    4   18      1.13      0.00
    4    4   18     -1.83      0.00
    5    4   18     -0.16      0.00
    6    4   18     -0.76      0.00
    7    4   18     -0.20      0.00
    8    4   18     -0.86      0.00
    9    4   18     -0.56      0.00
  -12    5   18      1.06      0.00
  -11    5   18     -0.63      0.00
  -10    5   18      1.81      0.00
   -9    5   18     -1.70      0.00
   -8    5   18      0.33      0.00
   -7    5   18      0.18      0.00
   -6    5   18     -0.82      0.00
   -5    5   18      0.79      0.00
   -4    5   18     -0.72      0.00
   -3    5   18     -1.36      0.00
   -2    5   18      0.30      0.00
   -1    5   18     -1.39      0.00
    0    5   18     -0.65      0.00
    1    5   18      0.35      0.00
    2    5   18     -1.01      0.00
    3    5   18      2.10      0.00
    4    5   18     -0.04      0.00
    5    5   18      0.79      0.00
    6    5   18      0.44      0.00
    7    5   18      0.20      0.00
    8    5   18      0.35      0.00
    9    5   18      0.29      0.00
  -12    6   18      0.21      0.00
  -11    6   18     -1.59      0.00
  -10    6   18      1.10      0.00
   -9    6   18     -1.15      0.00
   -8    6   18      1.05      0.00
   -7    6   18      0.71      0.00
   -6    6   18     -1.18      0.00
   -5    6   18      0.54      0.00
   -4    6   18      0.17      0.00
   -3    6   18     -1.20      0.00
   -2    6   18      1.32      0.00
   -1    6   18     -0.21      0.00
    0    6   18      0.97      0.00
    1    6   18      1.03      0.00
    2    6   18     -1.10      0.00
    3    6   18      1.08      0.00
    4    6   18     -1.70      0.00
    5    6   18     -0.92      0.00
    6    6   18     -0.59      0.00
    7    6   18     -0.25      0.00
    8    6   18     -0.31      0.00
    9    6   18     -0.57      0.00
  -12    7   18      0.52      0.00
  -11    7   18     -0.32      0.00
  -10    7   18      1.52      0.00
   -9    7   18     -0.76      0.00
   -8    7   18     -0.71      0.00
   -7    7   18      0.51      0.00
   -6    7   18     -1.18      0.00
   -5    7   18      1.20      0.00
   -4    7   18      1.23      0.00
   -3    7   18     -0.77      0.00
   -2    7   18      1.71      0.00
   -1    7   18     -1.08      0.00
    0    7   18      0.07      0.00
    1    7   18     -0.17      0.00
    2    7   18     -0.91      0.00
    3    7   18      1.12      0.00
    4    7   18      0.25      0.00
    5    7   18      0.83      0.00
    6    7   18      1.06      0.00
    7    7   18      0.13      0.00
    8    7   18      0.42      0.00
    9    7   18      0.13      0.00
  -11    8   18     -0.94      0.00
  -10    8   18      0.23      0.00
   -9    8   18     -0.27      0.00
   -8    8   18     -0.22      0.00
   -7    8   18      1.33      0.00
   -6    8   18     -1.43      0.00
   -5    8   18     -0.83      0.00
   -4    8   18     -0.85      0.00
   -3    8   18     -2.17      0.00
   -2    8   18      0.67      0.00
   -1    8   18     -0.96      0.00
    0    8   18      0.65      0.00
    1    8   18      0.26      0.00
    2    8   18     -0.66      0.00
    3    8   18      0.66      0.00
    4    8   18     -0.64      0.00
    5    8   18     -1.26      0.00
    6    8   18     -0.92      0.00
    7    8   18     -0.62      0.00
    8    8   18     -0.03      0.00
  -11    9   18     -0.28      0.00
  -10    9   18      0.67      0.00
   -9    9   18      0.40      0.00
   -8    9   18     -0.91      0.00
   -7    9   18      1.07      0.00
   -6    9   18      0.21      0.00
   -5    9   18      2.29      0.00
   -4    9   18      1.31      0.00
   -3    9   18      0.87      0.00
   -2    9   18      1.36      0.00
   -1    9   18     -0.05      0.00
    0    9   18      0.76      0.00
    1    9   18      0.18      0.00
    2    9   18      0.05      0.00
    3    9   18      0.06      0.00
    4    9   18      0.13      0.00
    5    9   18      0.26      0.00
    6    9   18      1.03      0.00
    7    9   18      0.64      0.00
    8    9   18      0.51      0.00
  -11   10   18     -0.19      0.00
  -10   10   18     -0.09      0.00
   -9   10   18      0.26      0.00
   -8   10   18     -0.39      0.00
   -7   10   18     -0.28      0.00
   -6   10   18     -1.24      0.00
   -5   10   18     -1.04      0.00
   -4   10   18     -1.63      0.00
   -3   10   18     -0.14      0.00
   -2   10   18     -0.02      0.00
   -1   10   18     -0.54      0.00
    0   10   18      0.19      0.00
    1   10   18     -0.57      0.00
    2   10   18     -0.14      0.00
    3   10   18     -0.20      0.00
    4   10   18      0.67      0.00
    5   10   18      0.02      0.00
    6   10   18     -0.59      0.00
    7   10   18     -0.49      0.00
    8   10   18      0.13      0.00
  -10   11   18     -0.11      0.00
   -9   11   18      0.30      0.00
   -8   11   18      0.07      0.00
   -7   11   18      0.18      0.00
   -6   11   18      1.27      0.00
   -5   11   18      1.83      0.00
   -4   11   18      0.08      0.00
   -3   11   18      1.16      0.00
   -2   11   18     -0.86      0.00
   -1   11   18      0.58      0.00
    0   11   18      0.67      0.00
    1   11   18     -0.11      0.00
    2   11   18      0.76      0.00
    3   11   18     -0.52      0.00
    4   11   18      0.02      0.00
    5   11   18     -0.22      0.00
    6   11   18      0.18      0.00
    7   11   18      0.49      0.00
  -10   12   18      0.05      0.00
   -9   12   18      0.32      0.00
   -8   12   18      0.23      0.00
   -7   12   18     -0.72      0.00
   -6   12   18      0.28      0.00
   -5   12   18     -0.96      0.00
   -4   12   18     -0.63      0.00
   -3   12   18      0.90      0.00
   -2   12   18     -0.49      0.00
   -1   12   18      0.56      0.00
    0   12   18      0.03      0.00
    1   12   18     -0.33      0.00
    2   12   18      0.22      0.00
    3   12   18     -0.25      0.00
    4   12   18      0.42      0.00
    5   12   18      0.98      0.00
    6   12   18      0.02      0.00
    7   12   18     -0.21      0.00
   -9   13   18      0.02      0.00
   -8   13   18     -0.03      0.00
   -7   13   18     -0.60      0.00
   -6   13   18      0.86      0.00
   -5   13   18     -0.71      0.00
   -4   13   18      0.79      0.00
   -3   13   18      1.13      0.00
   -2   13   18     -1.02      0.00
   -1   13   18      0.76      0.00
    0   13   18     -0.39      0.00
    1   13   18      0.30      0.00
    2   13   18     -0.12      0.00
    3   13   18     -0.12      0.00
    4   13   18     -0.06      0.00
    5   13   18     -0.15      0.00
    6   13   18     -0.14      0.00
   -8   14   18      0.34      0.00
   -7   14   18     -0.01      0.00
   -6   14   18      1.68      0.00
   -5   14   18     -0.81      0.00
   -4   14   18      0.71      0.00
   -3   14   18     -0.37      0.00
   -2   14   18     -0.83      0.00
   -1   14   18      0.51      0.00
    0   14   18     -0.62      0.00
    1   14   18      1.06      0.00
    2   14   18     -0.33      0.00
    3   14   18      0.25      0.00
    4   14   18     -0.21      0.00
    5   14   18      0.82      0.00
   -7   15   18     -0.75      0.00
   -6   15   18      0.54      0.00
   -5   15   18     -1.73      0.00
   -4   15   18      0.97      0.00
   -3   15   18     -0.03      0.00
   -2   15   18      0.59      0.00
   -1   15   18      0.61      0.00
    0   15   18     -1.33      0.00
    1   15   18      0.72      0.00
    2   15   18     -0.80      0.00
    3   15   18      0.01      0.00
    4   15   18     -0.18      0.00
    5   15   18     -0.03      0.00
   -6   16   18      0.92      0.00
   -5   16   18     -0.27      0.00
   -4   16   18      1.07      0.00
   -3   16   18     -0.97      0.00
   -2   16   18      0.27      0.00
   -1   16   18      0.08      0.00
    0   16   18     -0.60      0.00
    1   16   18      1.07      0.00
    2   16   18      0.21      0.00
    3   16   18      0.19      0.00
   -5   17   18     -0.52      0.00
   -4   17   18      0.89      0.00
   -3   17   18     -1.22      0.00
   -2   17   18      0.78      0.00
   -1   17   18     -0.14      0.00
    0   17   18     -0.71      0.00
    1   17   18     -0.41      0.00
    2   17   18     -0.40      0.00
   -2   18   18      0.41      0.00
   -1   18   18     -0.22      0.00
  -11    0   19      1.31      0.00
   -9    0   19     -0.21      0.00
   -7    0   19     -0.26      0.00
   -5    0   19     -0.55      0.00
   -3    0   19     -0.74      0.00
   -1    0   19      1.91      0.00
    1    0   19      3.81      0.00
    3    0   19      2.74      0.00
    5    0   19      1.54      0.00
    7    0   19      1.42      0.00
    9    0   19     -1.00      0.00
  -12    1   19     -1.24      0.00
  -11    1   19     -1.13      0.00
  -10    1   19     -0.39      0.00
   -9    1   19      0.26      0.00
   -8    1   19      0.18      0.00
   -7    1   19      0.20      0.00
   -6    1   19      0.10      0.00
   -5    1   19     -0.03      0.00
   -4    1   19      0.52      0.00
   -3    1   19     -0.37      0.00
   -2    1   19     -0.05      0.00
   -1    1   19      0.45      0.00
    0    1   19     -3.23      0.00
    1    1   19     -0.02      0.00
    2    1   19     -2.84      0.00
    3    1   19      0.03      0.00
    4    1   19     -1.76      0.00
    5    1   19     -0.31      0.00
    6    1   19     -1.78      0.00
    7    1   19     -0.42      0.00
    8    1   19     -0.39      0.00
    9    1   19     -0.34      0.00
  -12    2   19      1.72      0.00
  -11    2   19      0.81      0.00
  -10    2   19      0.89      0.00
   -9    2   19     -0.18      0.00
   -8    2   19     -0.40      0.00
   -7    2   19      0.73      0.00
   -6    2   19     -0.28      0.00
   -5    2   19     -0.13      0.00
   -4    2   19      0.28      0.00
   -3    2   19     -0.76      0.00
   -2    2   19     -0.15      0.00
   -1    2   19      1.34      0.00
    0    2   19     -0.27      0.00
    1    2   19      3.44      0.00
    2    2   19     -0.33      0.00
    3    2   19      2.55      0.00
    4    2   19      0.07      0.00
    5    2   19      1.44      0.00
    6    2   19     -0.07      0.00
    7    2   19      1.31      0.00
    8    2   19      0.80      0.00
    9    2   19     -0.01      0.00
  -12    3   19     -0.40      0.00
  -11    3   19     -1.87      0.00
  -10    3   19      0.23      0.00
   -9    3   19      0.05      0.00
   -8    3   19     -0.27      0.00
   -7    3   19      0.19      0.00
   -6    3   19     -0.95      0.00
   -5    3   19      0.55      0.00
   -4    3   19      0.72      0.00
   -3    3   19     -0.12      0.00
   -2    3   19      0.60      0.00
   -1    3   19      1.10      0.00
    0    3   19     -1.67      0.00
    1    3   19      0.47      0.00
    2    3   19     -2.75      0.00
    3    3   19      0.41      0.00
    4    3   19     -1.42      0.00
    5    3   19     -0.73      0.00
    6    3   19     -1.16      0.00
    7    3   19     -0.82      0.00
    8    3   19     -0.85      0.00
    9    3   19     -0.49      0.00
  -12    4   19      1.32      0.00
  -11    4   19     -0.13      0.00
  -10    4   19      1.31      0.00
   -9    4   19     -0.86      0.00
   -8    4   19      0.11      0.00
   -7    4   19      0.99      0.00
   -6    4   19     -0.47      0.00
   -5    4   19      0.41      0.00
   -4    4   19     -0.26      0.00
   -3    4   19     -0.82      0.00
   -2    4   19     -0.16      0.00
   -1    4   19      0.14      0.00
    0    4   19     -0.78      0.00
    1    4   19      2.14      0.00
    2    4   19     -1.14      0.00
    3    4   19      2.16      0.00
    4    4   19      0.10      0.00
    5    4   19      0.66      0.00
    6    4   19      0.30      0.00
    7    4   19      0.84      0.00
    8    4   19      0.48      0.00
    9    4   19      0.64      0.00
  -12    5   19     -0.12      0.00
  -11    5   19     -1.37      0.00
  -10    5   19      1.00      0.00
   -9    5   19     -0.48      0.00
   -8    5   19      0.46      0.00
   -7    5   19      0.52      0.00
   -6    5   19     -1.08      0.00
   -5    5   19      0.84      0.00
   -4    5   19      0.69      0.00
   -3    5   19     -0.35      0.00
   -2    5   19      1.16      0.00
   -1    5   19      0.72      0.00
    0    5   19     -0.04      0.00
    1    5   19      1.19      0.00
    2    5   19     -1.92      0.00
    3    5   19      0.59      0.00
    4    5   19     -1.08      0.00
    5    5   19     -1.29      0.00
    6    5   19     -0.10      0.00
    7    5   19     -0.43      0.00
    8    5   19     -0.51      0.00
    9    5   19     -0.36      0.00
  -11    6   19     -0.25      0.00
  -10    6   19      1.32      0.00
   -9    6   19     -1.03      0.00
   -8    6   19     -0.25      0.00
   -7    6   19      0.56      0.00
   -6    6   19     -0.46      0.00
   -5    6   19      0.77      0.00
   -4    6   19      1.27      0.00
   -3    6   19     -0.88      0.00
   -2    6   19      1.01      0.00
   -1    6   19     -0.56      0.00
    0    6   19     -0.54      0.00
    1    6   19      0.82      0.00
    2    6   19     -1.56      0.00
    3    6   19      1.45      0.00
    4    6   19      0.76      0.00
    5    6   19      0.54      0.00
    6    6   19      0.91      0.00
    7    6   19      0.29      0.00
    8    6   19      0.38      0.00
  -11    7   19     -1.09      0.00
  -10    7   19      0.37      0.00
   -9    7   19     -0.12      0.00
   -8    7   19     -0.12      0.00
   -7    7   19      1.25      0.00
   -6    7   19     -1.40      0.00
   -5    7   19     -0.87      0.00
   -4    7   19      0.09      0.00
   -3    7   19     -1.94      0.00
   -2    7   19      0.98      0.00
   -1    7   19     -0.33      0.00
    0    7   19      0.23      0.00
    1    7   19      0.75      0.00
    2    7   19     -1.07      0.00
    3    7   19      0.71      0.00
    4    7   19     -0.71      0.00
    5    7   19     -1.67      0.00
    6    7   19     -0.19      0.00
    7    7   19     -0.41      0.00
    8    7   19     -0.07      0.00
  -11    8   19      0.08      0.00
  -10    8   19      0.87      0.00
   -9    8   19      0.37      0.00
   -8    8   19     -0.93      0.00
   -7    8   19      1.29      0.00
   -6    8   19      0.62      0.00
   -5    8   19      1.22      0.00
   -4    8   19      2.65      0.00
   -3    8   19     -0.52      0.00
   -2    8   19      1.66      0.00
   -1    8   19     -0.70      0.00
    0    8   19      0.25      0.00
    1    8   19      0.62      0.00
    2    8   19     -0.81      0.00
    3    8   19      0.51      0.00
    4    8   19      0.56      0.00
    5    8   19      0.74      0.00
    6    8   19      1.37      0.00
    7    8   19      0.28      0.00
    8    8   19      0.41      0.00
  -10    9   19     -0.33      0.00
   -9    9   19      0.25      0.00
   -8    9   19     -1.11      0.00
   -7    9   19      0.12      0.00
   -6    9   19     -1.66      0.00
   -5    9   19     -1.55      0.00
   -4    9   19     -0.81      0.00
   -3    9   19     -1.20      0.00
   -2    9   19      0.47      0.00
   -1    9   19     -0.68      0.00
    0    9   19     -0.03      0.00
    1    9   19     -0.34      0.00
    2    9   19     -0.62      0.00
    3    9   19      0.25      0.00
    4    9   19      0.39      0.00
    5    9   19     -0.87      0.00
    6    9   19     -0.58      0.00
    7    9   19     -0.72      0.00
  -10   10   19      0.31      0.00
   -9   10   19      0.61      0.00
   -8   10   19      0.02      0.00
   -7   10   19      0.90      0.00
   -6   10   19      1.46      0.00
   -5   10   19      1.50      0.00
   -4   10   19      0.64      0.00
   -3   10   19     -0.29      0.00
   -2   10   19      0.33      0.00
   -1   10   19     -0.58      0.00
    0   10   19      0.76      0.00
    1   10   19      0.08      0.00
    2   10   19      0.58      0.00
    3   10   19     -0.31      0.00
    4   10   19     -0.11      0.00
    5   10   19      0.16      0.00
    6   10   19      0.59      0.00
    7   10   19      0.38      0.00
   -9   11   19      0.01      0.00
   -8   11   19     -0.13      0.00
   -7   11   19     -1.22      0.00
   -6   11   19     -0.84      0.00
   -5   11   19     -0.63      0.00
   -4   11   19     -1.05      0.00
   -3   11   19      0.75      0.00
   -2   11   19     -0.10      0.00
   -1   11   19     -0.18      0.00
    0   11   19      0.04      0.00
    1   11   19     -0.96      0.00
    2   11   19      0.10      0.00
    3   11   19     -0.49      0.00
    4   11   19      0.71      0.00
    5   11   19      0.30      0.00
    6   11   19     -0.37      0.00
    7   11   19     -0.74      0.00
   -9   12   19     -0.05      0.00
   -8   12   19      0.55      0.00
   -7   12   19     -0.42      0.00
   -6   12   19      0.93      0.00
   -5   12   19      0.54      0.00
   -4   12   19     -0.22      0.00
   -3   12   19      0.54      0.00
   -2   12   19     -0.95      0.00
   -1   12   19     -0.14      0.00
    0   12   19      0.49      0.00
    1   12   19     -0.31      0.00
    2   12   19      0.63      0.00
    3   12   19     -0.27      0.00
    4   12   19     -0.57      0.00
    5   12   19     -0.09      0.00
    6   12   19     -0.46      0.00
   -8   13   19      0.35      0.00
   -7   13   19     -0.82      0.00
   -6   13   19      0.79      0.00
   -5   13   19     -0.76      0.00
   -4   13   19     -0.61      0.00
   -3   13   19      0.29      0.00
   -2   13   19     -1.15      0.00
   -1   13   19      0.40      0.00
    0   13   19     -0.36      0.00
    1   13   19      0.05      0.00
    2   13   19     -0.20      0.00
    3   13   19     -0.22      0.00
    4   13   19      0.06      0.00
    5   13   19      0.58      0.00
   -7   14   19     -0.73      0.00
   -6   14   19      0.46      0.00
   -5   14   19     -1.01      0.00
   -4   14   19      0.27      0.00
   -3   14   19      1.06      0.00
   -2   14   19     -0.51      0.00
   -1   14   19      0.51      0.00
    0   14   19     -0.95      0.00
    1   14   19      0.46      0.00
    2   14   19     -0.30      0.00
    3   14   19      0.14      0.00
    4   14   19     -0.51      0.00
   -6   15   19      1.08      0.00
   -5   15   19     -0.78      0.00
   -4   15   19      0.43      0.00
   -3   15   19     -0.52      0.00
   -2   15   19     -0.64      0.00
   -1   15   19      0.76      0.00
    0   15   19     -0.78      0.00
    1   15   19      1.29      0.00
    2   15   19     -0.33      0.00
    3   15   19      0.08      0.00
   -5   16   19     -0.81      0.00
   -4   16   19      0.22      0.00
   -3   16   19     -0.50      0.00
   -2   16   19     -0.23      0.00
[truncated: 1,532,422 more chars]
